# Supplementary material for: Impact of eliminating retirement earnings test on labor supply and pension benefit claims
Source: PLoS One. 2024 Aug 9;19(8):e0304458. doi: 10.1371/journal.pone.0304458 (PMC11315313; doi:10.1371/journal.pone.0304458)
Supplement: S1 File — (ZIP) [file pone.0304458.s001.zip]

Archive with 10 entries (10 files):
- Supporting Information/10_reg_20240320_1pone_1.do
- Supporting Information/10_reg_20240320_1pone_1.txt
- Supporting Information/25_mixlogit20240224_5pone .txt
- Supporting Information/25_mixlogit20240224_5pone.do
- Supporting Information/data_2pone.dta
- Supporting Information/data_2pone.xlsx
- Supporting Information/data_3cs4pone.dta
- Supporting Information/data_3cs4pone.xlsx
- Supporting Information/OnlineAppendix.pdf
- Supporting Information/Readme.txt
