# Supplementary material for: Impact of eliminating retirement earnings test on labor supply and pension benefit claims
Source: PLoS One. 2024 Aug 9;19(8):e0304458. doi: 10.1371/journal.pone.0304458 (PMC11315313; doi:10.1371/journal.pone.0304458)
Supplement: S1 File — (ZIP) [file pone.0304458.s001.zip › Supporting Information/10_reg_20240320_1pone_1.do]

capture log close
local fname="10_reg_20240320_1pone_1"
log using `fname', replace

capture ssc install xttrans2
capture ssc install estout
capture mkdir tsvpone   //output directory
use data_2pone, clear  // STATA data for min analysis


/*
Definition of variables

hwep: Indicator for high-income with pension (HIWP) plan  
hwnp: Indicator for High-income without pension (HINP) plan
lwep: Indicator for Low-income with pension (LIWP) plan
lwnp: Indicator for Low-income without pension (LINP) plan 
hw: Indicator for High income plan 
w: Indicator for Work
treat: Treatment (0=control, 1=FP treatment, 2=CP treatment, 3=FPCP treatment)
trust:Trust in public pension
sprob85:Survival probability at age 85
quiz:Financial literacy
kenko:Health condition
univ:University
small:Small company
teinen65_2:Mandatory retirement age at 65 or more
fincome:Household income
income: Respondent income
fasset:Financial assets
house:Own house 
age:Age
pt:Respondent's choice (1=HIWP 2=HINP 3=LIWP 3= 4=LINP 5=nowork) 
qq:Survey question number
line: Group (1=Group1 2=Group2 3=Group3)


*/
est clear
global y1="hwep hwnp lwep lwnp hw w "
global x2="i.treat"
global c1="trust sprob85 quiz kenko univ small teinen65_2 fincome income fasset i.house age "
est clear

dis "** Table 3: Descriptive statistics of respondents"
su trust sprob85 quiz kenko univ small teinen65_2 fincome income fasset i.house age if tag==1

dis "** Table 4: Transition probabilities by treatment"
* Panel A: FP treatment (Group 1, N = 352) 
xttrans2 pt , i(id) t(qq) , if qq<=2 & line==1
ta pt if qq==1 & line==1

* Panel B: CP treatment (Group 2, N = 354) 
xttrans2 pt , i(id) t(qq) , if qq<=2 & line==2
ta pt if qq==1 & line==2

* Panel C: FPCP treatment (Group 3, N = 355) 
xttrans2 pt , i(id) t(qq) , if qq<=2 & line==3
ta pt if qq==1 & line==3

dis "Table 5: Effect of eliminating earnings test"
foreach y of varlist $y1{
dis "** main x2 y = `y' ***"

reg `y' $x2 $c1,  vce(cl id)
est sto `y'2

}

estout * using "./tsvpone/mainresult.tsv", cells("b _star" se ) starlevels(* 0.1 ** 0.05 *** 0.01) stats(N F) replace


dis "** Table 7: Result based on multinominal logit model (marginal effects)"
est clear

* mlogit x2
dis "** mlogit x2 ***"
mlogit pt $x2 $c1 , vce(cl id) base(5)
est sto mlogb
foreach k of numlist 1(1)5{
est restore mlogb 
dis "** mlogit_b k = `k' ***"
margins, dydx(*) predict(outcome(`k')) post
estout  using .\tsvpone\dydx`k'b.tsv, cells("b _star" se ) starlevels(* 0.1 ** 0.05 *** 0.01) replace
}
/*
Marginal effects
dydx1b:Plan A(HIWP)
dydx2b:Plan B(HINP)
dydx3b:Plan C(LIWP)
dydx4b:Plan D(LINP)
dydx5b:Plan E(No work)
*/

estout * using "./tsvpone/mlog.tsv", cells("b _star" se ) starlevels(* 0.1 ** 0.05 *** 0.01) stats(N chi2 F Fp p rkf j  jp ) replace


dis "** Table 6: Treatment effects by subsample"
capture xtile finc2=fincome, nq(2)
capture xtile fa2=fasset, nq(2)
gen age50=1
replace age50=2 if age>=50
ta finc2, su(fincome), if tag==1
ta fa2, su(fasset), if tag==1


est clear
foreach y of varlist $y1{
local v="finc2"

*Panel A: Low income (N = 2,456)
dis "** sub `v'==1 y = `y' ***"
reg `y' $x2 trust sprob85 quiz kenko univ small teinen65_2 fasset i.house age ,  vce(cl id), if `v'==1 
est sto `y'_`v'_a

*Panel B: High income (N = 1,788)
dis "** sub `v'==2 y = `y' ***"
reg `y' $x2 trust sprob85 quiz kenko univ small teinen65_2 fasset i.house age ,  vce(cl id), if `v'==2 
est sto `y'_`v'_b
	
}

**

foreach y of varlist $y1{
local v="fa2"
*Panel C: Low financial assets (N = 2,292)
dis "** sub `v'==2 y = `y' ***"
reg `y' $x2 trust sprob85 quiz kenko univ small teinen65_2 fincome i.house age ,  vce(cl id), if `v'==1 
est sto `y'_`v'_c

*Panel D: High financial assets (N = 1,952)
dis "** sub `v'==1 y = `y' ***"
reg `y' $x2 trust sprob85 quiz kenko univ small teinen65_2 fincome i.house age ,  vce(cl id), if `v'==2 
est sto `y'_`v'_d
	
}

**
foreach y of varlist $y1{
local v="age50"
*Panel E: Age 40s (N = 2,124)
dis "** sub `v'==1  y = `y' ***"
reg `y' $x2 trust sprob85 quiz kenko univ small teinen65_2 fincome fasset i.house ,  vce(cl id), if `v'==1 
est sto `y'_`v'_e

*Panel F: Age 50s (N = 2,120)
dis "** sub `v'==2 y = `y' ***"
reg `y' $x2 trust sprob85 quiz kenko univ small teinen65_2 fincome fasset  i.house ,  vce(cl id), if `v'==2 
est sto `y'_`v'_f
	
}

estout * using "./tsvpone/subgroup.tsv", cells("b _star" se ) starlevels(* 0.1 ** 0.05 *** 0.01) stats(N F Fp) replace


log close
