# Supplementary material for: Impact of eliminating retirement earnings test on labor supply and pension benefit claims
Source: PLoS One. 2024 Aug 9;19(8):e0304458. doi: 10.1371/journal.pone.0304458 (PMC11315313; doi:10.1371/journal.pone.0304458)
Supplement: S1 File — (ZIP) [file pone.0304458.s001.zip › Supporting Information/25_mixlogit20240224_5pone .txt]

*25_mixlogit20240224_4
capture log close
local fname ="25_mixlogit20240224_5pone"
log using `fname', replace

use "data_3cs4pone", clear

capture ssc install mixlogit

est clear


/*
Definition of variables
n: Record id
id: Respondent's id
cs: Choice set id
q: Survey question number
choice: Indicator for plan selection (1 = selected, 2 = not-selected)
inc: Reduction of current income (price attribute)
ssw: Social Security Wealth
sswfp: ssw*fp treatment indicator
sswcp: ssw*cp treatment indicator
plann: Plan number ( 1 = Plan A, 2 = Plan B, 3 = Plan C, 4 = Plan 4, 5 = Plan E) 
planid: Plan id ( 1 = Plan A, 2 = Plan B, 3 = Plan C, 4 = Plan 4, 5 = Plan E, 10 = Plan A in CP treatment, 20 = Plan B in FP treatment) 
work: Indicator for work 
delay: Indicator for delaying benefit claims
b65: Pension benefit at 65
b66: Pension benefit at 66

*/


dis "** Table 8: result of mixed logit analysis"
mixlogit choice inc sswfp sswcp,   group(cs) id(id) rand( ssw )  cluster(id)
est sto m1
nlcom ///
(ssw:-[Mean]_b[ssw]/[Mean]_b[inc]) ///
(ssw_fp:-[Mean]_b[sswfp]/[Mean]_b[inc]) ///
(ssw_cp:-[Mean]_b[sswcp]/[Mean]_b[inc]) ///
(diff:(-[Mean]_b[sswfp]/[Mean]_b[inc])-(-[Mean]_b[sswcp]/[Mean]_b[inc]))  ,post
est sto nm1

mixlogit choice inc sswfp sswcp delay work,   group(cs) id(id) rand( ssw )  cluster(id)
est sto m2
nlcom ///
(ssw:-[Mean]_b[ssw]/[Mean]_b[inc]) ///
(ssw_fp:-[Mean]_b[sswfp]/[Mean]_b[inc]) ///
(ssw_cp:-[Mean]_b[sswcp]/[Mean]_b[inc]) ///
(diff:(-[Mean]_b[sswfp]/[Mean]_b[inc])-(-[Mean]_b[sswcp]/[Mean]_b[inc]))  ///
(delay:-[Mean]_b[delay]/[Mean]_b[inc]) ///
(work:-[Mean]_b[work]/[Mean]_b[inc]) ///
,post
est sto nm2

estout m* using "./tsvpone/mixlogit.tsv", cells("b _star" se ) starlevels(* 0.1 ** 0.05 *** 0.01) stats(N chi2 F Fp) replace

estout n* using "./tsvpone/wtp.tsv", cells("b _star" se ) starlevels(* 0.1 ** 0.05 *** 0.01) stats(N chi2 F Fp) replace
log close
