# Supplementary material for: Impact of eliminating retirement earnings test on labor supply and pension benefit claims
Source: PLoS One. 2024 Aug 9;19(8):e0304458. doi: 10.1371/journal.pone.0304458 (PMC11315313; doi:10.1371/journal.pone.0304458)
Supplement: S1 File — (ZIP) [file pone.0304458.s001.zip › Supporting Information/data_2pone.xlsx]

## Sheet: Sheet1
id	qq	age	line	pt	trust	sprob85	kenko	income	fasset	quiz	univ	small	fincome	house	teinen65_2	treat	w	hw	hwep	hwnp	lwep	lwnp	tag
1	1	46	1	3	2	20	3	6	0.25	0.333333	1	1	6.9	2	1	0	1	0	0	0	1	0	1
1	2	46	1	2	2	20	3	6	0.25	0.333333	1	1	6.9	2	1	1	1	1	0	1	0	0	0
1	3	46	1	2	2	20	3	6	0.25	0.333333	1	1	6.9	2	1	2	1	1	0	1	0	0	0
1	4	46	1	2	2	20	3	6	0.25	0.333333	1	1	6.9	2	1	3	1	1	0	1	0	0	0
2	1	48	1	2	4	50	5	8	0.25	0.666667	1	1	8	2	1	0	1	1	0	1	0	0	1
2	2	48	1	2	4	50	5	8	0.25	0.666667	1	1	8	2	1	1	1	1	0	1	0	0	0
2	3	48	1	1	4	50	5	8	0.25	0.666667	1	1	8	2	1	2	1	1	1	0	0	0	0
2	4	48	1	1	4	50	5	8	0.25	0.666667	1	1	8	2	1	3	1	1	1	0	0	0	0
3	1	53	1	3	3	10	4	4	3	0.666667	0	1	4.9	2	0	0	1	0	0	0	1	0	1
3	2	53	1	3	3	10	4	4	3	0.666667	0	1	4.9	2	0	1	1	0	0	0	1	0	0
3	3	53	1	1	3	10	4	4	3	0.666667	0	1	4.9	2	0	2	1	1	1	0	0	0	0
3	4	53	1	1	3	10	4	4	3	0.666667	0	1	4.9	2	0	3	1	1	1	0	0	0	0
4	1	59	1	4	4	50	5	4	7	1	1	0	4.9	3	1	0	1	0	0	0	0	1	1
4	2	59	1	2	4	50	5	4	7	1	1	0	4.9	3	1	1	1	1	0	1	0	0	0
4	3	59	1	1	4	50	5	4	7	1	1	0	4.9	3	1	2	1	1	1	0	0	0	0
4	4	59	1	2	4	50	5	4	7	1	1	0	4.9	3	1	3	1	1	0	1	0	0	0
5	1	43	1	5	2	30	3	6	5	0.333333	1	1	6.9	3	0	0	0	0	0	0	0	0	1
5	2	43	1	5	2	30	3	6	5	0.333333	1	1	6.9	3	0	1	0	0	0	0	0	0	0
5	3	43	1	5	2	30	3	6	5	0.333333	1	1	6.9	3	0	2	0	0	0	0	0	0	0
5	4	43	1	5	2	30	3	6	5	0.333333	1	1	6.9	3	0	3	0	0	0	0	0	0	0
6	1	51	1	4	5	30	4	6	5	1	1	0	8.15	1	1	0	1	0	0	0	0	1	1
6	2	51	1	2	5	30	4	6	5	1	1	0	8.15	1	1	1	1	1	0	1	0	0	0
6	3	51	1	4	5	30	4	6	5	1	1	0	8.15	1	1	2	1	0	0	0	0	1	0
6	4	51	1	2	5	30	4	6	5	1	1	0	8.15	1	1	3	1	1	0	1	0	0	0
7	1	46	1	1	1	5	4	6	3	0.333333	1	0	6.25	2	0	0	1	1	1	0	0	0	1
7	2	46	1	1	1	5	4	6	3	0.333333	1	0	6.25	2	0	1	1	1	1	0	0	0	0
7	3	46	1	1	1	5	4	6	3	0.333333	1	0	6.25	2	0	2	1	1	1	0	0	0	0
7	4	46	1	1	1	5	4	6	3	0.333333	1	0	6.25	2	0	3	1	1	1	0	0	0	0
8	1	47	1	3	5	35	5	6	32.5	0.666667	1	0	6.9	3	0	0	1	0	0	0	1	0	1
8	2	47	1	3	5	35	5	6	32.5	0.666667	1	0	6.9	3	0	1	1	0	0	0	1	0	0
8	3	47	1	1	5	35	5	6	32.5	0.666667	1	0	6.9	3	0	2	1	1	1	0	0	0	0
8	4	47	1	1	5	35	5	6	32.5	0.666667	1	0	6.9	3	0	3	1	1	1	0	0	0	0
9	1	58	1	2	2	80	5	8	5	1	1	1	10.15	3	1	0	1	1	0	1	0	0	1
9	2	58	1	2	2	80	5	8	5	1	1	1	10.15	3	1	1	1	1	0	1	0	0	0
9	3	58	1	1	2	80	5	8	5	1	1	1	10.15	3	1	2	1	1	1	0	0	0	0
9	4	58	1	1	2	80	5	8	5	1	1	1	10.15	3	1	3	1	1	1	0	0	0	0
10	1	54	1	4	2	40	2	4	5	1	1	1	8	1	1	0	1	0	0	0	0	1	1
10	2	54	1	2	2	40	2	4	5	1	1	1	8	1	1	1	1	1	0	1	0	0	0
10	3	54	1	4	2	40	2	4	5	1	1	1	8	1	1	2	1	0	0	0	0	1	0
10	4	54	1	2	2	40	2	4	5	1	1	1	8	1	1	3	1	1	0	1	0	0	0
11	1	48	1	1	4	10	3	4	0	0.666667	0	1	4	3	0	0	1	1	1	0	0	0	1
11	2	48	1	2	4	10	3	4	0	0.666667	0	1	4	3	0	1	1	1	0	1	0	0	0
11	3	48	1	1	4	10	3	4	0	0.666667	0	1	4	3	0	2	1	1	1	0	0	0	0
11	4	48	1	1	4	10	3	4	0	0.666667	0	1	4	3	0	3	1	1	1	0	0	0	0
12	1	48	1	3	3	2.5	2	6	5	1	1	1	12	1	1	0	1	0	0	0	1	0	1
12	2	48	1	1	3	2.5	2	6	5	1	1	1	12	1	1	1	1	1	1	0	0	0	0
12	3	48	1	1	3	2.5	2	6	5	1	1	1	12	1	1	2	1	1	1	0	0	0	0
12	4	48	1	1	3	2.5	2	6	5	1	1	1	12	1	1	3	1	1	1	0	0	0	0
13	1	45	1	1	3	15	3	4	27.5	0.666667	1	1	8	2	0	0	1	1	1	0	0	0	1
13	2	45	1	2	3	15	3	4	27.5	0.666667	1	1	8	2	0	1	1	1	0	1	0	0	0
13	3	45	1	1	3	15	3	4	27.5	0.666667	1	1	8	2	0	2	1	1	1	0	0	0	0
13	4	45	1	1	3	15	3	4	27.5	0.666667	1	1	8	2	0	3	1	1	1	0	0	0	0
14	1	43	1	1	4	50	5	4	1.5	1	1	1	4	3	1	0	1	1	1	0	0	0	1
14	2	43	1	1	4	50	5	4	1.5	1	1	1	4	3	1	1	1	1	1	0	0	0	0
14	3	43	1	1	4	50	5	4	1.5	1	1	1	4	3	1	2	1	1	1	0	0	0	0
14	4	43	1	1	4	50	5	4	1.5	1	1	1	4	3	1	3	1	1	1	0	0	0	0
15	1	44	1	3	4	45	6	6	5	0.333333	1	1	12	2	1	0	1	0	0	0	1	0	1
15	2	44	1	2	4	45	6	6	5	0.333333	1	1	12	2	1	1	1	1	0	1	0	0	0
15	3	44	1	2	4	45	6	6	5	0.333333	1	1	12	2	1	2	1	1	0	1	0	0	0
15	4	44	1	1	4	45	6	6	5	0.333333	1	1	12	2	1	3	1	1	1	0	0	0	0
16	1	54	1	2	5	25	5	4	5	1	1	1	6.15	3	1	0	1	1	0	1	0	0	1
16	2	54	1	2	5	25	5	4	5	1	1	1	6.15	3	1	1	1	1	0	1	0	0	0
16	3	54	1	2	5	25	5	4	5	1	1	1	6.15	3	1	2	1	1	0	1	0	0	0
16	4	54	1	2	5	25	5	4	5	1	1	1	6.15	3	1	3	1	1	0	1	0	0	0
17	1	52	1	3	3	30	3	6	9	0.666667	0	1	6.9	1	1	0	1	0	0	0	1	0	1
17	2	52	1	3	3	30	3	6	9	0.666667	0	1	6.9	1	1	1	1	0	0	0	1	0	0
17	3	52	1	3	3	30	3	6	9	0.666667	0	1	6.9	1	1	2	1	0	0	0	1	0	0
17	4	52	1	3	3	30	3	6	9	0.666667	0	1	6.9	1	1	3	1	0	0	0	1	0	0
18	1	50	1	1	1	2.5	4	6	0	0.666667	0	1	6	2	1	0	1	1	1	0	0	0	1
18	2	50	1	1	1	2.5	4	6	0	0.666667	0	1	6	2	1	1	1	1	1	0	0	0	0
18	3	50	1	1	1	2.5	4	6	0	0.666667	0	1	6	2	1	2	1	1	1	0	0	0	0
18	4	50	1	1	1	2.5	4	6	0	0.666667	0	1	6	2	1	3	1	1	1	0	0	0	0
19	1	57	1	4	4	50	3	8	1.5	0.333333	1	0	8	2	0	0	1	0	0	0	0	1	1
19	2	57	1	2	4	50	3	8	1.5	0.333333	1	0	8	2	0	1	1	1	0	1	0	0	0
19	3	57	1	4	4	50	3	8	1.5	0.333333	1	0	8	2	0	2	1	0	0	0	0	1	0
19	4	57	1	2	4	50	3	8	1.5	0.333333	1	0	8	2	0	3	1	1	0	1	0	0	0
20	1	52	1	3	1	30	5	8	19	1	1	0	8.25	2	0	0	1	0	0	0	1	0	1
20	2	52	1	2	1	30	5	8	19	1	1	0	8.25	2	0	1	1	1	0	1	0	0	0
20	3	52	1	2	1	30	5	8	19	1	1	0	8.25	2	0	2	1	1	0	1	0	0	0
20	4	52	1	2	1	30	5	8	19	1	1	0	8.25	2	0	3	1	1	0	1	0	0	0
21	1	48	1	1	4	10	3	8	7	1	0	0	8.9	2	1	0	1	1	1	0	0	0	1
21	2	48	1	2	4	10	3	8	7	1	0	0	8.9	2	1	1	1	1	0	1	0	0	0
21	3	48	1	1	4	10	3	8	7	1	0	0	8.9	2	1	2	1	1	1	0	0	0	0
21	4	48	1	2	4	10	3	8	7	1	0	0	8.9	2	1	3	1	1	0	1	0	0	0
22	1	49	1	4	3	50	4	6	3	0	1	0	12	1	0	0	1	0	0	0	0	1	1
22	2	49	1	2	3	50	4	6	3	0	1	0	12	1	0	1	1	1	0	1	0	0	0
22	3	49	1	4	3	50	4	6	3	0	1	0	12	1	0	2	1	0	0	0	0	1	0
22	4	49	1	2	3	50	4	6	3	0	1	0	12	1	0	3	1	1	0	1	0	0	0
23	1	55	1	3	3	50	4	6	3	1	1	1	10	1	0	0	1	0	0	0	1	0	1
23	2	55	1	3	3	50	4	6	3	1	1	1	10	1	0	1	1	0	0	0	1	0	0
23	3	55	1	3	3	50	4	6	3	1	1	1	10	1	0	2	1	0	0	0	1	0	0
23	4	55	1	3	3	50	4	6	3	1	1	1	10	1	0	3	1	0	0	0	1	0	0
24	1	55	1	2	5	2.5	6	8	11	1	1	1	8	2	1	0	1	1	0	1	0	0	1
24	2	55	1	2	5	2.5	6	8	11	1	1	1	8	2	1	1	1	1	0	1	0	0	0
24	3	55	1	2	5	2.5	6	8	11	1	1	1	8	2	1	2	1	1	0	1	0	0	0
24	4	55	1	2	5	2.5	6	8	11	1	1	1	8	2	1	3	1	1	0	1	0	0	0
25	1	49	1	1	3	60	5	6	32.5	1	1	0	6.9	3	0	0	1	1	1	0	0	0	1
25	2	49	1	2	3	60	5	6	32.5	1	1	0	6.9	3	0	1	1	1	0	1	0	0	0
25	3	49	1	3	3	60	5	6	32.5	1	1	0	6.9	3	0	2	1	0	0	0	1	0	0
25	4	49	1	3	3	60	5	6	32.5	1	1	0	6.9	3	0	3	1	0	0	0	1	0	0
26	1	48	1	3	4	50	5	4	47.5	1	1	1	4.9	2	1	0	1	0	0	0	1	0	1
26	2	48	1	3	4	50	5	4	47.5	1	1	1	4.9	2	1	1	1	0	0	0	1	0	0
26	3	48	1	1	4	50	5	4	47.5	1	1	1	4.9	2	1	2	1	1	1	0	0	0	0
26	4	48	1	1	4	50	5	4	47.5	1	1	1	4.9	2	1	3	1	1	1	0	0	0	0
27	1	51	1	4	3	50	4	8	3	0.666667	1	1	8	2	0	0	1	0	0	0	0	1	1
27	2	51	1	2	3	50	4	8	3	0.666667	1	1	8	2	0	1	1	1	0	1	0	0	0
27	3	51	1	1	3	50	4	8	3	0.666667	1	1	8	2	0	2	1	1	1	0	0	0	0
27	4	51	1	4	3	50	4	8	3	0.666667	1	1	8	2	0	3	1	0	0	0	0	1	0
28	1	44	1	4	4	40	4	6	0.75	1	1	1	6	3	0	0	1	0	0	0	0	1	1
28	2	44	1	2	4	40	4	6	0.75	1	1	1	6	3	0	1	1	1	0	1	0	0	0
28	3	44	1	2	4	40	4	6	0.75	1	1	1	6	3	0	2	1	1	0	1	0	0	0
28	4	44	1	2	4	40	4	6	0.75	1	1	1	6	3	0	3	1	1	0	1	0	0	0
29	1	49	1	2	3	2.5	4	6	1.5	0.666667	1	0	6.25	2	1	0	1	1	0	1	0	0	1
29	2	49	1	2	3	2.5	4	6	1.5	0.666667	1	0	6.25	2	1	1	1	1	0	1	0	0	0
29	3	49	1	1	3	2.5	4	6	1.5	0.666667	1	0	6.25	2	1	2	1	1	1	0	0	0	0
29	4	49	1	1	3	2.5	4	6	1.5	0.666667	1	0	6.25	2	1	3	1	1	1	0	0	0	0
30	1	52	1	4	4	30	3	4	0	0.333333	0	1	4	3	0	0	1	0	0	0	0	1	1
30	2	52	1	4	4	30	3	4	0	0.333333	0	1	4	3	0	1	1	0	0	0	0	1	0
30	3	52	1	4	4	30	3	4	0	0.333333	0	1	4	3	0	2	1	0	0	0	0	1	0
30	4	52	1	4	4	30	3	4	0	0.333333	0	1	4	3	0	3	1	0	0	0	0	1	0
31	1	51	1	2	2	50	4	8	11	1	1	0	8	1	0	0	1	1	0	1	0	0	1
31	2	51	1	2	2	50	4	8	11	1	1	0	8	1	0	1	1	1	0	1	0	0	0
31	3	51	1	1	2	50	4	8	11	1	1	0	8	1	0	2	1	1	1	0	0	0	0
31	4	51	1	1	2	50	4	8	11	1	1	0	8	1	0	3	1	1	1	0	0	0	0
32	1	57	1	1	5	15	6	4	0.25	0	0	0	4.9	1	0	0	1	1	1	0	0	0	1
32	2	57	1	2	5	15	6	4	0.25	0	0	0	4.9	1	0	1	1	1	0	1	0	0	0
32	3	57	1	1	5	15	6	4	0.25	0	0	0	4.9	1	0	2	1	1	1	0	0	0	0
32	4	57	1	1	5	15	6	4	0.25	0	0	0	4.9	1	0	3	1	1	1	0	0	0	0
33	1	47	1	3	3	50	4	6	3	0.666667	1	0	6.25	2	0	0	1	0	0	0	1	0	1
33	2	47	1	3	3	50	4	6	3	0.666667	1	0	6.25	2	0	1	1	0	0	0	1	0	0
33	3	47	1	3	3	50	4	6	3	0.666667	1	0	6.25	2	0	2	1	0	0	0	1	0	0
33	4	47	1	3	3	50	4	6	3	0.666667	1	0	6.25	2	0	3	1	0	0	0	1	0	0
34	1	49	1	4	5	30	4	6	87.5	0	1	1	10	1	1	0	1	0	0	0	0	1	1
34	2	49	1	3	5	30	4	6	87.5	0	1	1	10	1	1	1	1	0	0	0	1	0	0
34	3	49	1	4	5	30	4	6	87.5	0	1	1	10	1	1	2	1	0	0	0	0	1	0
34	4	49	1	4	5	30	4	6	87.5	0	1	1	10	1	1	3	1	0	0	0	0	1	0
36	1	46	1	3	3	60	4	6	1.5	0	1	1	6	2	0	0	1	0	0	0	1	0	1
36	2	46	1	2	3	60	4	6	1.5	0	1	1	6	2	0	1	1	1	0	1	0	0	0
36	3	46	1	3	3	60	4	6	1.5	0	1	1	6	2	0	2	1	0	0	0	1	0	0
36	4	46	1	4	3	60	4	6	1.5	0	1	1	6	2	0	3	1	0	0	0	0	1	0
38	1	56	1	5	4	10	4	6	13	1	1	1	8.15	3	1	0	0	0	0	0	0	0	1
38	2	56	1	2	4	10	4	6	13	1	1	1	8.15	3	1	1	1	1	0	1	0	0	0
38	3	56	1	1	4	10	4	6	13	1	1	1	8.15	3	1	2	1	1	1	0	0	0	0
38	4	56	1	1	4	10	4	6	13	1	1	1	8.15	3	1	3	1	1	1	0	0	0	0
39	1	48	1	4	5	50	4	6	0	1	1	1	6	2	1	0	1	0	0	0	0	1	1
39	2	48	1	2	5	50	4	6	0	1	1	1	6	2	1	1	1	1	0	1	0	0	0
39	3	48	1	1	5	50	4	6	0	1	1	1	6	2	1	2	1	1	1	0	0	0	0
39	4	48	1	1	5	50	4	6	0	1	1	1	6	2	1	3	1	1	1	0	0	0	0
40	1	53	1	2	5	50	5	8	62.5	1	1	1	8	1	1	0	1	1	0	1	0	0	1
40	2	53	1	2	5	50	5	8	62.5	1	1	1	8	1	1	1	1	1	0	1	0	0	0
40	3	53	1	2	5	50	5	8	62.5	1	1	1	8	1	1	2	1	1	0	1	0	0	0
40	4	53	1	2	5	50	5	8	62.5	1	1	1	8	1	1	3	1	1	0	1	0	0	0
41	1	58	1	2	4	2.5	5	8	32.5	1	0	0	8.9	1	0	0	1	1	0	1	0	0	1
41	2	58	1	2	4	2.5	5	8	32.5	1	0	0	8.9	1	0	1	1	1	0	1	0	0	0
41	3	58	1	1	4	2.5	5	8	32.5	1	0	0	8.9	1	0	2	1	1	1	0	0	0	0
41	4	58	1	2	4	2.5	5	8	32.5	1	0	0	8.9	1	0	3	1	1	0	1	0	0	0
42	1	43	1	2	1	50	3	6	5	1	1	0	8.15	3	1	0	1	1	0	1	0	0	1
42	2	43	1	2	1	50	3	6	5	1	1	0	8.15	3	1	1	1	1	0	1	0	0	0
42	3	43	1	1	1	50	3	6	5	1	1	0	8.15	3	1	2	1	1	1	0	0	0	0
42	4	43	1	2	1	50	3	6	5	1	1	0	8.15	3	1	3	1	1	0	1	0	0	0
43	1	44	1	1	1	2.5	4	8	5	0	1	0	8	2	0	0	1	1	1	0	0	0	1
43	2	44	1	2	1	2.5	4	8	5	0	1	0	8	2	0	1	1	1	0	1	0	0	0
43	3	44	1	3	1	2.5	4	8	5	0	1	0	8	2	0	2	1	0	0	0	1	0	0
43	4	44	1	3	1	2.5	4	8	5	0	1	0	8	2	0	3	1	0	0	0	1	0	0
44	1	46	1	5	1	45	4	8	5	0.333333	0	1	8	2	1	0	0	0	0	0	0	0	1
44	2	46	1	5	1	45	4	8	5	0.333333	0	1	8	2	1	1	0	0	0	0	0	0	0
44	3	46	1	5	1	45	4	8	5	0.333333	0	1	8	2	1	2	0	0	0	0	0	0	0
44	4	46	1	5	1	45	4	8	5	0.333333	0	1	8	2	1	3	0	0	0	0	0	0	0
45	1	43	1	4	3	10	4	6	1.5	0.333333	1	1	8.15	2	0	0	1	0	0	0	0	1	1
45	2	43	1	4	3	10	4	6	1.5	0.333333	1	1	8.15	2	0	1	1	0	0	0	0	1	0
45	3	43	1	4	3	10	4	6	1.5	0.333333	1	1	8.15	2	0	2	1	0	0	0	0	1	0
45	4	43	1	4	3	10	4	6	1.5	0.333333	1	1	8.15	2	0	3	1	0	0	0	0	1	0
46	1	54	1	2	2	10	5	4	0.25	0.666667	1	1	4	1	0	0	1	1	0	1	0	0	1
46	2	54	1	4	2	10	5	4	0.25	0.666667	1	1	4	1	0	1	1	0	0	0	0	1	0
46	3	54	1	3	2	10	5	4	0.25	0.666667	1	1	4	1	0	2	1	0	0	0	1	0	0
46	4	54	1	4	2	10	5	4	0.25	0.666667	1	1	4	1	0	3	1	0	0	0	0	1	0
47	1	58	1	5	6	50	6	6	22.5	0	1	1	6.9	1	0	0	0	0	0	0	0	0	1
47	2	58	1	2	6	50	6	6	22.5	0	1	1	6.9	1	0	1	1	1	0	1	0	0	0
47	3	58	1	1	6	50	6	6	22.5	0	1	1	6.9	1	0	2	1	1	1	0	0	0	0
47	4	58	1	2	6	50	6	6	22.5	0	1	1	6.9	1	0	3	1	1	0	1	0	0	0
48	1	53	1	4	3	20	4	4	9	0.333333	0	0	6.15	3	1	0	1	0	0	0	0	1	1
48	2	53	1	4	3	20	4	4	9	0.333333	0	0	6.15	3	1	1	1	0	0	0	0	1	0
48	3	53	1	4	3	20	4	4	9	0.333333	0	0	6.15	3	1	2	1	0	0	0	0	1	0
48	4	53	1	4	3	20	4	4	9	0.333333	0	0	6.15	3	1	3	1	0	0	0	0	1	0
49	1	50	1	4	3	10	4	4	3	0	1	1	4.9	2	1	0	1	0	0	0	0	1	1
49	2	50	1	4	3	10	4	4	3	0	1	1	4.9	2	1	1	1	0	0	0	0	1	0
49	3	50	1	3	3	10	4	4	3	0	1	1	4.9	2	1	2	1	0	0	0	1	0	0
49	4	50	1	3	3	10	4	4	3	0	1	1	4.9	2	1	3	1	0	0	0	1	0	0
50	1	42	1	3	2	20	5	6	11	0.333333	1	0	8.15	3	1	0	1	0	0	0	1	0	1
50	2	42	1	3	2	20	5	6	11	0.333333	1	0	8.15	3	1	1	1	0	0	0	1	0	0
50	3	42	1	4	2	20	5	6	11	0.333333	1	0	8.15	3	1	2	1	0	0	0	0	1	0
50	4	42	1	2	2	20	5	6	11	0.333333	1	0	8.15	3	1	3	1	1	0	1	0	0	0
51	1	48	1	2	3	30	4	8	5	0.666667	1	0	8	2	1	0	1	1	0	1	0	0	1
51	2	48	1	2	3	30	4	8	5	0.666667	1	0	8	2	1	1	1	1	0	1	0	0	0
51	3	48	1	1	3	30	4	8	5	0.666667	1	0	8	2	1	2	1	1	1	0	0	0	0
51	4	48	1	1	3	30	4	8	5	0.666667	1	0	8	2	1	3	1	1	1	0	0	0	0
52	1	43	1	2	3	30	5	6	0.25	0	0	0	6.9	2	0	0	1	1	0	1	0	0	1
52	2	43	1	2	3	30	5	6	0.25	0	0	0	6.9	2	0	1	1	1	0	1	0	0	0
52	3	43	1	1	3	30	5	6	0.25	0	0	0	6.9	2	0	2	1	1	1	0	0	0	0
52	4	43	1	1	3	30	5	6	0.25	0	0	0	6.9	2	0	3	1	1	1	0	0	0	0
53	1	58	1	2	4	10	5	6	9	0.666667	1	0	6	1	0	0	1	1	0	1	0	0	1
53	2	58	1	2	4	10	5	6	9	0.666667	1	0	6	1	0	1	1	1	0	1	0	0	0
53	3	58	1	2	4	10	5	6	9	0.666667	1	0	6	1	0	2	1	1	0	1	0	0	0
53	4	58	1	2	4	10	5	6	9	0.666667	1	0	6	1	0	3	1	1	0	1	0	0	0
54	1	52	1	4	2	50	4	6	5	0.666667	1	1	8.15	2	1	0	1	0	0	0	0	1	1
54	2	52	1	2	2	50	4	6	5	0.666667	1	1	8.15	2	1	1	1	1	0	1	0	0	0
54	3	52	1	2	2	50	4	6	5	0.666667	1	1	8.15	2	1	2	1	1	0	1	0	0	0
54	4	52	1	2	2	50	4	6	5	0.666667	1	1	8.15	2	1	3	1	1	0	1	0	0	0
55	1	47	1	5	3	2.5	5	8	7	0.666667	0	1	8	2	0	0	0	0	0	0	0	0	1
55	2	47	1	5	3	2.5	5	8	7	0.666667	0	1	8	2	0	1	0	0	0	0	0	0	0
55	3	47	1	5	3	2.5	5	8	7	0.666667	0	1	8	2	0	2	0	0	0	0	0	0	0
55	4	47	1	5	3	2.5	5	8	7	0.666667	0	1	8	2	0	3	0	0	0	0	0	0	0
56	1	44	1	2	3	50	5	6	5	0.666667	0	0	8.15	2	0	0	1	1	0	1	0	0	1
56	2	44	1	3	3	50	5	6	5	0.666667	0	0	8.15	2	0	1	1	0	0	0	1	0	0
56	3	44	1	1	3	50	5	6	5	0.666667	0	0	8.15	2	0	2	1	1	1	0	0	0	0
56	4	44	1	2	3	50	5	6	5	0.666667	0	0	8.15	2	0	3	1	1	0	1	0	0	0
57	1	47	1	1	1	2.5	4	6	0.25	0.666667	1	1	6	3	0	0	1	1	1	0	0	0	1
57	2	47	1	1	1	2.5	4	6	0.25	0.666667	1	1	6	3	0	1	1	1	1	0	0	0	0
57	3	47	1	1	1	2.5	4	6	0.25	0.666667	1	1	6	3	0	2	1	1	1	0	0	0	0
57	4	47	1	1	1	2.5	4	6	0.25	0.666667	1	1	6	3	0	3	1	1	1	0	0	0	0
58	1	44	1	1	4	50	3	8	0.75	1	1	0	8.25	1	0	0	1	1	1	0	0	0	1
58	2	44	1	2	4	50	3	8	0.75	1	1	0	8.25	1	0	1	1	1	0	1	0	0	0
58	3	44	1	1	4	50	3	8	0.75	1	1	0	8.25	1	0	2	1	1	1	0	0	0	0
58	4	44	1	1	4	50	3	8	0.75	1	1	0	8.25	1	0	3	1	1	1	0	0	0	0
59	1	45	1	4	6	2.5	5	4	11	1	1	0	4.9	2	0	0	1	0	0	0	0	1	1
59	2	45	1	2	6	2.5	5	4	11	1	1	0	4.9	2	0	1	1	1	0	1	0	0	0
59	3	45	1	1	6	2.5	5	4	11	1	1	0	4.9	2	0	2	1	1	1	0	0	0	0
59	4	45	1	1	6	2.5	5	4	11	1	1	0	4.9	2	0	3	1	1	1	0	0	0	0
60	1	51	1	1	2	10	5	6	5	0.333333	1	0	8.15	3	1	0	1	1	1	0	0	0	1
60	2	51	1	1	2	10	5	6	5	0.333333	1	0	8.15	3	1	1	1	1	1	0	0	0	0
60	3	51	1	1	2	10	5	6	5	0.333333	1	0	8.15	3	1	2	1	1	1	0	0	0	0
60	4	51	1	1	2	10	5	6	5	0.333333	1	0	8.15	3	1	3	1	1	1	0	0	0	0
61	1	57	1	3	3	70	4	4	7	0.333333	0	1	4	1	0	0	1	0	0	0	1	0	1
61	2	57	1	3	3	70	4	4	7	0.333333	0	1	4	1	0	1	1	0	0	0	1	0	0
61	3	57	1	3	3	70	4	4	7	0.333333	0	1	4	1	0	2	1	0	0	0	1	0	0
61	4	57	1	1	3	70	4	4	7	0.333333	0	1	4	1	0	3	1	1	1	0	0	0	0
62	1	49	1	4	4	50	4	4	1.5	1	1	0	4.9	2	0	0	1	0	0	0	0	1	1
62	2	49	1	4	4	50	4	4	1.5	1	1	0	4.9	2	0	1	1	0	0	0	0	1	0
62	3	49	1	3	4	50	4	4	1.5	1	1	0	4.9	2	0	2	1	0	0	0	1	0	0
62	4	49	1	3	4	50	4	4	1.5	1	1	0	4.9	2	0	3	1	0	0	0	1	0	0
63	1	58	1	3	4	50	3	8	15	1	1	0	8	2	0	0	1	0	0	0	1	0	1
63	2	58	1	3	4	50	3	8	15	1	1	0	8	2	0	1	1	0	0	0	1	0	0
63	3	58	1	3	4	50	3	8	15	1	1	0	8	2	0	2	1	0	0	0	1	0	0
63	4	58	1	3	4	50	3	8	15	1	1	0	8	2	0	3	1	0	0	0	1	0	0
64	1	52	1	2	3	70	5	4	3	0.333333	0	0	8	3	1	0	1	1	0	1	0	0	1
64	2	52	1	2	3	70	5	4	3	0.333333	0	0	8	3	1	1	1	1	0	1	0	0	0
64	3	52	1	2	3	70	5	4	3	0.333333	0	0	8	3	1	2	1	1	0	1	0	0	0
64	4	52	1	2	3	70	5	4	3	0.333333	0	0	8	3	1	3	1	1	0	1	0	0	0
65	1	50	1	3	3	40	4	8	27.5	0.666667	1	0	8.9	2	1	0	1	0	0	0	1	0	1
65	2	50	1	4	3	40	4	8	27.5	0.666667	1	0	8.9	2	1	1	1	0	0	0	0	1	0
65	3	50	1	3	3	40	4	8	27.5	0.666667	1	0	8.9	2	1	2	1	0	0	0	1	0	0
65	4	50	1	3	3	40	4	8	27.5	0.666667	1	0	8.9	2	1	3	1	0	0	0	1	0	0
66	1	54	1	2	4	70	4	8	13	0.666667	1	0	8.9	1	0	0	1	1	0	1	0	0	1
66	2	54	1	2	4	70	4	8	13	0.666667	1	0	8.9	1	0	1	1	1	0	1	0	0	0
66	3	54	1	1	4	70	4	8	13	0.666667	1	0	8.9	1	0	2	1	1	1	0	0	0	0
66	4	54	1	2	4	70	4	8	13	0.666667	1	0	8.9	1	0	3	1	1	0	1	0	0	0
67	1	41	1	4	1	97.5	6	6	0.25	0.333333	1	0	8.15	3	0	0	1	0	0	0	0	1	1
67	2	41	1	2	1	97.5	6	6	0.25	0.333333	1	0	8.15	3	0	1	1	1	0	1	0	0	0
67	3	41	1	2	1	97.5	6	6	0.25	0.333333	1	0	8.15	3	0	2	1	1	0	1	0	0	0
67	4	41	1	2	1	97.5	6	6	0.25	0.333333	1	0	8.15	3	0	3	1	1	0	1	0	0	0
68	1	57	1	5	2	97.5	5	4	13	0.333333	1	1	4	1	0	0	0	0	0	0	0	0	1
68	2	57	1	5	2	97.5	5	4	13	0.333333	1	1	4	1	0	1	0	0	0	0	0	0	0
68	3	57	1	5	2	97.5	5	4	13	0.333333	1	1	4	1	0	2	0	0	0	0	0	0	0
68	4	57	1	5	2	97.5	5	4	13	0.333333	1	1	4	1	0	3	0	0	0	0	0	0	0
70	1	42	1	2	2	70	4	6	9	0.333333	1	1	6.25	2	0	0	1	1	0	1	0	0	1
70	2	42	1	2	2	70	4	6	9	0.333333	1	1	6.25	2	0	1	1	1	0	1	0	0	0
70	3	42	1	2	2	70	4	6	9	0.333333	1	1	6.25	2	0	2	1	1	0	1	0	0	0
70	4	42	1	2	2	70	4	6	9	0.333333	1	1	6.25	2	0	3	1	1	0	1	0	0	0
71	1	57	1	2	5	2.5	2	8	5	1	1	0	8	1	0	0	1	1	0	1	0	0	1
71	2	57	1	2	5	2.5	2	8	5	1	1	0	8	1	0	1	1	1	0	1	0	0	0
71	3	57	1	2	5	2.5	2	8	5	1	1	0	8	1	0	2	1	1	0	1	0	0	0
71	4	57	1	4	5	2.5	2	8	5	1	1	0	8	1	0	3	1	0	0	0	0	1	0
72	1	41	1	2	3	60	5	6	5	0.333333	1	1	6.9	2	0	0	1	1	0	1	0	0	1
72	2	41	1	4	3	60	5	6	5	0.333333	1	1	6.9	2	0	1	1	0	0	0	0	1	0
72	3	41	1	4	3	60	5	6	5	0.333333	1	1	6.9	2	0	2	1	0	0	0	0	1	0
72	4	41	1	4	3	60	5	6	5	0.333333	1	1	6.9	2	0	3	1	0	0	0	0	1	0
73	1	58	1	4	4	2.5	3	6	0	0.666667	0	0	6.9	3	0	0	1	0	0	0	0	1	1
73	2	58	1	3	4	2.5	3	6	0	0.666667	0	0	6.9	3	0	1	1	0	0	0	1	0	0
73	3	58	1	3	4	2.5	3	6	0	0.666667	0	0	6.9	3	0	2	1	0	0	0	1	0	0
73	4	58	1	1	4	2.5	3	6	0	0.666667	0	0	6.9	3	0	3	1	1	1	0	0	0	0
74	1	51	1	1	1	50	5	4	0	0.333333	1	1	8	2	0	0	1	1	1	0	0	0	1
74	2	51	1	1	1	50	5	4	0	0.333333	1	1	8	2	0	1	1	1	1	0	0	0	0
74	3	51	1	1	1	50	5	4	0	0.333333	1	1	8	2	0	2	1	1	1	0	0	0	0
74	4	51	1	2	1	50	5	4	0	0.333333	1	1	8	2	0	3	1	1	0	1	0	0	0
75	1	58	1	3	2	2.5	3	4	0	0	1	1	4.9	3	1	0	1	0	0	0	1	0	1
75	2	58	1	4	2	2.5	3	4	0	0	1	1	4.9	3	1	1	1	0	0	0	0	1	0
75	3	58	1	4	2	2.5	3	4	0	0	1	1	4.9	3	1	2	1	0	0	0	0	1	0
75	4	58	1	3	2	2.5	3	4	0	0	1	1	4.9	3	1	3	1	0	0	0	1	0	0
76	1	57	1	2	4	50	5	6	1.5	0.666667	1	0	6.9	2	0	0	1	1	0	1	0	0	1
76	2	57	1	2	4	50	5	6	1.5	0.666667	1	0	6.9	2	0	1	1	1	0	1	0	0	0
76	3	57	1	1	4	50	5	6	1.5	0.666667	1	0	6.9	2	0	2	1	1	1	0	0	0	0
76	4	57	1	2	4	50	5	6	1.5	0.666667	1	0	6.9	2	0	3	1	1	0	1	0	0	0
77	1	44	1	2	3	10	6	6	11	0.666667	0	0	10	1	1	0	1	1	0	1	0	0	1
77	2	44	1	2	3	10	6	6	11	0.666667	0	0	10	1	1	1	1	1	0	1	0	0	0
77	3	44	1	1	3	10	6	6	11	0.666667	0	0	10	1	1	2	1	1	1	0	0	0	0
77	4	44	1	2	3	10	6	6	11	0.666667	0	0	10	1	1	3	1	1	0	1	0	0	0
78	1	59	1	3	4	10	4	4	0.25	0.666667	1	1	4	2	1	0	1	0	0	0	1	0	1
78	2	59	1	3	4	10	4	4	0.25	0.666667	1	1	4	2	1	1	1	0	0	0	1	0	0
78	3	59	1	3	4	10	4	4	0.25	0.666667	1	1	4	2	1	2	1	0	0	0	1	0	0
78	4	59	1	3	4	10	4	4	0.25	0.666667	1	1	4	2	1	3	1	0	0	0	1	0	0
79	1	50	1	1	2	40	3	8	7	0	1	0	8	2	0	0	1	1	1	0	0	0	1
79	2	50	1	1	2	40	3	8	7	0	1	0	8	2	0	1	1	1	1	0	0	0	0
79	3	50	1	1	2	40	3	8	7	0	1	0	8	2	0	2	1	1	1	0	0	0	0
79	4	50	1	1	2	40	3	8	7	0	1	0	8	2	0	3	1	1	1	0	0	0	0
80	1	59	1	5	4	60	5	8	22.5	1	1	0	8	1	0	0	0	0	0	0	0	0	1
80	2	59	1	5	4	60	5	8	22.5	1	1	0	8	1	0	1	0	0	0	0	0	0	0
80	3	59	1	5	4	60	5	8	22.5	1	1	0	8	1	0	2	0	0	0	0	0	0	0
80	4	59	1	5	4	60	5	8	22.5	1	1	0	8	1	0	3	0	0	0	0	0	0	0
81	1	41	1	1	1	2.5	4	4	1.5	0.333333	0	1	8	1	0	0	1	1	1	0	0	0	1
81	2	41	1	1	1	2.5	4	4	1.5	0.333333	0	1	8	1	0	1	1	1	1	0	0	0	0
81	3	41	1	1	1	2.5	4	4	1.5	0.333333	0	1	8	1	0	2	1	1	1	0	0	0	0
81	4	41	1	1	1	2.5	4	4	1.5	0.333333	0	1	8	1	0	3	1	1	1	0	0	0	0
82	1	46	1	2	4	50	4	6	5	1	1	0	6.9	2	0	0	1	1	0	1	0	0	1
82	2	46	1	2	4	50	4	6	5	1	1	0	6.9	2	0	1	1	1	0	1	0	0	0
82	3	46	1	2	4	50	4	6	5	1	1	0	6.9	2	0	2	1	1	0	1	0	0	0
82	4	46	1	2	4	50	4	6	5	1	1	0	6.9	2	0	3	1	1	0	1	0	0	0
83	1	48	1	4	2	20	5	6	7	0.333333	1	1	6.25	2	1	0	1	0	0	0	0	1	1
83	2	48	1	2	2	20	5	6	7	0.333333	1	1	6.25	2	1	1	1	1	0	1	0	0	0
83	3	48	1	4	2	20	5	6	7	0.333333	1	1	6.25	2	1	2	1	0	0	0	0	1	0
83	4	48	1	2	2	20	5	6	7	0.333333	1	1	6.25	2	1	3	1	1	0	1	0	0	0
84	1	41	1	2	3	2.5	2	6	0	0.333333	1	1	6	2	0	0	1	1	0	1	0	0	1
84	2	41	1	2	3	2.5	2	6	0	0.333333	1	1	6	2	0	1	1	1	0	1	0	0	0
84	3	41	1	1	3	2.5	2	6	0	0.333333	1	1	6	2	0	2	1	1	1	0	0	0	0
84	4	41	1	2	3	2.5	2	6	0	0.333333	1	1	6	2	0	3	1	1	0	1	0	0	0
85	1	48	1	4	4	5	5	6	3	0.333333	0	1	6	3	1	0	1	0	0	0	0	1	1
85	2	48	1	2	4	5	5	6	3	0.333333	0	1	6	3	1	1	1	1	0	1	0	0	0
85	3	48	1	1	4	5	5	6	3	0.333333	0	1	6	3	1	2	1	1	1	0	0	0	0
85	4	48	1	1	4	5	5	6	3	0.333333	0	1	6	3	1	3	1	1	1	0	0	0	0
86	1	46	1	2	3	50	4	6	0.75	1	1	0	6	3	0	0	1	1	0	1	0	0	1
86	2	46	1	2	3	50	4	6	0.75	1	1	0	6	3	0	1	1	1	0	1	0	0	0
86	3	46	1	1	3	50	4	6	0.75	1	1	0	6	3	0	2	1	1	1	0	0	0	0
86	4	46	1	2	3	50	4	6	0.75	1	1	0	6	3	0	3	1	1	0	1	0	0	0
87	1	41	1	1	1	20	5	8	5	0.666667	1	0	8	3	0	0	1	1	1	0	0	0	1
87	2	41	1	1	1	20	5	8	5	0.666667	1	0	8	3	0	1	1	1	1	0	0	0	0
87	3	41	1	1	1	20	5	8	5	0.666667	1	0	8	3	0	2	1	1	1	0	0	0	0
87	4	41	1	1	1	20	5	8	5	0.666667	1	0	8	3	0	3	1	1	1	0	0	0	0
88	1	57	1	1	6	50	3	4	0.25	0	0	0	4.9	2	0	0	1	1	1	0	0	0	1
88	2	57	1	1	6	50	3	4	0.25	0	0	0	4.9	2	0	1	1	1	1	0	0	0	0
88	3	57	1	1	6	50	3	4	0.25	0	0	0	4.9	2	0	2	1	1	1	0	0	0	0
88	4	57	1	1	6	50	3	4	0.25	0	0	0	4.9	2	0	3	1	1	1	0	0	0	0
89	1	54	1	2	4	20	5	6	0.75	0.333333	0	0	6	2	1	0	1	1	0	1	0	0	1
89	2	54	1	2	4	20	5	6	0.75	0.333333	0	0	6	2	1	1	1	1	0	1	0	0	0
89	3	54	1	1	4	20	5	6	0.75	0.333333	0	0	6	2	1	2	1	1	1	0	0	0	0
89	4	54	1	2	4	20	5	6	0.75	0.333333	0	0	6	2	1	3	1	1	0	1	0	0	0
90	1	49	1	3	3	40	4	6	27.5	1	1	0	8.15	1	1	0	1	0	0	0	1	0	1
90	2	49	1	2	3	40	4	6	27.5	1	1	0	8.15	1	1	1	1	1	0	1	0	0	0
90	3	49	1	1	3	40	4	6	27.5	1	1	0	8.15	1	1	2	1	1	1	0	0	0	0
90	4	49	1	2	3	40	4	6	27.5	1	1	0	8.15	1	1	3	1	1	0	1	0	0	0
91	1	46	1	4	5	50	4	6	1.5	1	1	1	6.9	2	1	0	1	0	0	0	0	1	1
91	2	46	1	2	5	50	4	6	1.5	1	1	1	6.9	2	1	1	1	1	0	1	0	0	0
91	3	46	1	4	5	50	4	6	1.5	1	1	1	6.9	2	1	2	1	0	0	0	0	1	0
91	4	46	1	2	5	50	4	6	1.5	1	1	1	6.9	2	1	3	1	1	0	1	0	0	0
92	1	54	1	4	1	60	5	4	87.5	0.666667	0	1	8	3	1	0	1	0	0	0	0	1	1
92	2	54	1	4	1	60	5	4	87.5	0.666667	0	1	8	3	1	1	1	0	0	0	0	1	0
92	3	54	1	4	1	60	5	4	87.5	0.666667	0	1	8	3	1	2	1	0	0	0	0	1	0
92	4	54	1	4	1	60	5	4	87.5	0.666667	0	1	8	3	1	3	1	0	0	0	0	1	0
93	1	53	1	4	4	2.5	3	4	0.25	0.666667	1	1	6.15	3	1	0	1	0	0	0	0	1	1
93	2	53	1	2	4	2.5	3	4	0.25	0.666667	1	1	6.15	3	1	1	1	1	0	1	0	0	0
93	3	53	1	4	4	2.5	3	4	0.25	0.666667	1	1	6.15	3	1	2	1	0	0	0	0	1	0
93	4	53	1	2	4	2.5	3	4	0.25	0.666667	1	1	6.15	3	1	3	1	1	0	1	0	0	0
94	1	53	1	2	3	2.5	4	4	3	0	1	0	4.9	2	1	0	1	1	0	1	0	0	1
94	2	53	1	2	3	2.5	4	4	3	0	1	0	4.9	2	1	1	1	1	0	1	0	0	0
94	3	53	1	2	3	2.5	4	4	3	0	1	0	4.9	2	1	2	1	1	0	1	0	0	0
94	4	53	1	2	3	2.5	4	4	3	0	1	0	4.9	2	1	3	1	1	0	1	0	0	0
95	1	56	1	4	4	50	4	4	0.75	0.666667	1	1	6.15	3	1	0	1	0	0	0	0	1	1
95	2	56	1	4	4	50	4	4	0.75	0.666667	1	1	6.15	3	1	1	1	0	0	0	0	1	0
95	3	56	1	4	4	50	4	4	0.75	0.666667	1	1	6.15	3	1	2	1	0	0	0	0	1	0
95	4	56	1	4	4	50	4	4	0.75	0.666667	1	1	6.15	3	1	3	1	0	0	0	0	1	0
96	1	51	1	2	1	20	5	4	1.5	1	1	1	8	1	0	0	1	1	0	1	0	0	1
96	2	51	1	2	1	20	5	4	1.5	1	1	1	8	1	0	1	1	1	0	1	0	0	0
96	3	51	1	1	1	20	5	4	1.5	1	1	1	8	1	0	2	1	1	1	0	0	0	0
96	4	51	1	1	1	20	5	4	1.5	1	1	1	8	1	0	3	1	1	1	0	0	0	0
97	1	41	1	1	2	2.5	4	4	1.5	0	1	1	6.15	2	0	0	1	1	1	0	0	0	1
97	2	41	1	2	2	2.5	4	4	1.5	0	1	1	6.15	2	0	1	1	1	0	1	0	0	0
97	3	41	1	1	2	2.5	4	4	1.5	0	1	1	6.15	2	0	2	1	1	1	0	0	0	0
97	4	41	1	1	2	2.5	4	4	1.5	0	1	1	6.15	2	0	3	1	1	1	0	0	0	0
98	1	49	1	2	4	97.5	1	6	0.25	0	0	0	6.9	2	0	0	1	1	0	1	0	0	1
98	2	49	1	2	4	97.5	1	6	0.25	0	0	0	6.9	2	0	1	1	1	0	1	0	0	0
98	3	49	1	1	4	97.5	1	6	0.25	0	0	0	6.9	2	0	2	1	1	1	0	0	0	0
98	4	49	1	2	4	97.5	1	6	0.25	0	0	0	6.9	2	0	3	1	1	0	1	0	0	0
99	1	45	1	2	2	60	5	6	1.5	0.666667	1	0	8.15	2	0	0	1	1	0	1	0	0	1
99	2	45	1	2	2	60	5	6	1.5	0.666667	1	0	8.15	2	0	1	1	1	0	1	0	0	0
99	3	45	1	1	2	60	5	6	1.5	0.666667	1	0	8.15	2	0	2	1	1	1	0	0	0	0
99	4	45	1	2	2	60	5	6	1.5	0.666667	1	0	8.15	2	0	3	1	1	0	1	0	0	0
100	1	45	1	1	2	50	4	4	0.25	0.666667	0	1	4.9	3	1	0	1	1	1	0	0	0	1
100	2	45	1	1	2	50	4	4	0.25	0.666667	0	1	4.9	3	1	1	1	1	1	0	0	0	0
100	3	45	1	1	2	50	4	4	0.25	0.666667	0	1	4.9	3	1	2	1	1	1	0	0	0	0
100	4	45	1	1	2	50	4	4	0.25	0.666667	0	1	4.9	3	1	3	1	1	1	0	0	0	0
101	1	56	1	4	4	20	3	6	0	0.666667	1	1	6.9	2	0	0	1	0	0	0	0	1	1
101	2	56	1	4	4	20	3	6	0	0.666667	1	1	6.9	2	0	1	1	0	0	0	0	1	0
101	3	56	1	4	4	20	3	6	0	0.666667	1	1	6.9	2	0	2	1	0	0	0	0	1	0
101	4	56	1	4	4	20	3	6	0	0.666667	1	1	6.9	2	0	3	1	0	0	0	0	1	0
102	1	53	1	1	2	10	4	6	0.25	0	0	1	6.9	2	0	0	1	1	1	0	0	0	1
102	2	53	1	1	2	10	4	6	0.25	0	0	1	6.9	2	0	1	1	1	1	0	0	0	0
102	3	53	1	1	2	10	4	6	0.25	0	0	1	6.9	2	0	2	1	1	1	0	0	0	0
102	4	53	1	1	2	10	4	6	0.25	0	0	1	6.9	2	0	3	1	1	1	0	0	0	0
103	1	57	1	2	5	70	6	8	47.5	1	1	0	8.25	1	1	0	1	1	0	1	0	0	1
103	2	57	1	2	5	70	6	8	47.5	1	1	0	8.25	1	1	1	1	1	0	1	0	0	0
103	3	57	1	2	5	70	6	8	47.5	1	1	0	8.25	1	1	2	1	1	0	1	0	0	0
103	4	57	1	2	5	70	6	8	47.5	1	1	0	8.25	1	1	3	1	1	0	1	0	0	0
104	1	51	1	4	2	80	4	10	150	1	1	0	10	3	0	0	1	0	0	0	0	1	1
104	2	51	1	4	2	80	4	10	150	1	1	0	10	3	0	1	1	0	0	0	0	1	0
104	3	51	1	1	2	80	4	10	150	1	1	0	10	3	0	2	1	1	1	0	0	0	0
104	4	51	1	4	2	80	4	10	150	1	1	0	10	3	0	3	1	0	0	0	0	1	0
105	1	43	1	1	3	97.5	6	8	3	0.333333	1	0	8	3	0	0	1	1	1	0	0	0	1
105	2	43	1	2	3	97.5	6	8	3	0.333333	1	0	8	3	0	1	1	1	0	1	0	0	0
105	3	43	1	1	3	97.5	6	8	3	0.333333	1	0	8	3	0	2	1	1	1	0	0	0	0
105	4	43	1	1	3	97.5	6	8	3	0.333333	1	0	8	3	0	3	1	1	1	0	0	0	0
106	1	40	1	2	5	30	4	6	0.75	1	1	0	6.25	2	0	0	1	1	0	1	0	0	1
106	2	40	1	2	5	30	4	6	0.75	1	1	0	6.25	2	0	1	1	1	0	1	0	0	0
106	3	40	1	3	5	30	4	6	0.75	1	1	0	6.25	2	0	2	1	0	0	0	1	0	0
106	4	40	1	3	5	30	4	6	0.75	1	1	0	6.25	2	0	3	1	0	0	0	1	0	0
107	1	53	1	2	2	2.5	2	6	1.5	0.666667	1	1	6.9	2	0	0	1	1	0	1	0	0	1
107	2	53	1	2	2	2.5	2	6	1.5	0.666667	1	1	6.9	2	0	1	1	1	0	1	0	0	0
107	3	53	1	2	2	2.5	2	6	1.5	0.666667	1	1	6.9	2	0	2	1	1	0	1	0	0	0
107	4	53	1	2	2	2.5	2	6	1.5	0.666667	1	1	6.9	2	0	3	1	1	0	1	0	0	0
108	1	53	1	3	4	50	4	4	0	0.333333	1	1	4.9	3	1	0	1	0	0	0	1	0	1
108	2	53	1	3	4	50	4	4	0	0.333333	1	1	4.9	3	1	1	1	0	0	0	1	0	0
108	3	53	1	3	4	50	4	4	0	0.333333	1	1	4.9	3	1	2	1	0	0	0	1	0	0
108	4	53	1	3	4	50	4	4	0	0.333333	1	1	4.9	3	1	3	1	0	0	0	1	0	0
109	1	58	1	4	4	40	3	4	5	1	0	1	4.9	1	1	0	1	0	0	0	0	1	1
109	2	58	1	4	4	40	3	4	5	1	0	1	4.9	1	1	1	1	0	0	0	0	1	0
109	3	58	1	4	4	40	3	4	5	1	0	1	4.9	1	1	2	1	0	0	0	0	1	0
109	4	58	1	4	4	40	3	4	5	1	0	1	4.9	1	1	3	1	0	0	0	0	1	0
110	1	48	1	4	5	10	3	6	13	1	1	0	6	2	1	0	1	0	0	0	0	1	1
110	2	48	1	2	5	10	3	6	13	1	1	0	6	2	1	1	1	1	0	1	0	0	0
110	3	48	1	4	5	10	3	6	13	1	1	0	6	2	1	2	1	0	0	0	0	1	0
110	4	48	1	2	5	10	3	6	13	1	1	0	6	2	1	3	1	1	0	1	0	0	0
111	1	56	1	2	4	50	4	8	0.25	1	0	0	8	1	0	0	1	1	0	1	0	0	1
111	2	56	1	2	4	50	4	8	0.25	1	0	0	8	1	0	1	1	1	0	1	0	0	0
111	3	56	1	2	4	50	4	8	0.25	1	0	0	8	1	0	2	1	1	0	1	0	0	0
111	4	56	1	2	4	50	4	8	0.25	1	0	0	8	1	0	3	1	1	0	1	0	0	0
112	1	52	1	1	5	2.5	2	2.15	0	0	1	0	4.3	1	1	0	1	1	1	0	0	0	1
112	2	52	1	1	5	2.5	2	2.15	0	0	1	0	4.3	1	1	1	1	1	1	0	0	0	0
112	3	52	1	1	5	2.5	2	2.15	0	0	1	0	4.3	1	1	2	1	1	1	0	0	0	0
112	4	52	1	1	5	2.5	2	2.15	0	0	1	0	4.3	1	1	3	1	1	1	0	0	0	0
113	1	58	1	1	2	2.5	3	6	1.5	1	0	0	6	2	0	0	1	1	1	0	0	0	1
113	2	58	1	1	2	2.5	3	6	1.5	1	0	0	6	2	0	1	1	1	1	0	0	0	0
113	3	58	1	3	2	2.5	3	6	1.5	1	0	0	6	2	0	2	1	0	0	0	1	0	0
113	4	58	1	2	2	2.5	3	6	1.5	1	0	0	6	2	0	3	1	1	0	1	0	0	0
114	1	58	1	2	4	80	4	8	0	0	1	1	10.15	3	1	0	1	1	0	1	0	0	1
114	2	58	1	2	4	80	4	8	0	0	1	1	10.15	3	1	1	1	1	0	1	0	0	0
114	3	58	1	1	4	80	4	8	0	0	1	1	10.15	3	1	2	1	1	1	0	0	0	0
114	4	58	1	2	4	80	4	8	0	0	1	1	10.15	3	1	3	1	1	0	1	0	0	0
115	1	40	1	2	3	30	4	6	0	0.666667	1	1	6.9	3	1	0	1	1	0	1	0	0	1
115	2	40	1	2	3	30	4	6	0	0.666667	1	1	6.9	3	1	1	1	1	0	1	0	0	0
115	3	40	1	2	3	30	4	6	0	0.666667	1	1	6.9	3	1	2	1	1	0	1	0	0	0
115	4	40	1	2	3	30	4	6	0	0.666667	1	1	6.9	3	1	3	1	1	0	1	0	0	0
116	1	54	1	2	3	2.5	6	4	0	0.666667	1	1	6.15	1	1	0	1	1	0	1	0	0	1
116	2	54	1	2	3	2.5	6	4	0	0.666667	1	1	6.15	1	1	1	1	1	0	1	0	0	0
116	3	54	1	2	3	2.5	6	4	0	0.666667	1	1	6.15	1	1	2	1	1	0	1	0	0	0
116	4	54	1	2	3	2.5	6	4	0	0.666667	1	1	6.15	1	1	3	1	1	0	1	0	0	0
117	1	56	1	2	4	10	4	8	11	0.666667	1	0	8	3	0	0	1	1	0	1	0	0	1
117	2	56	1	2	4	10	4	8	11	0.666667	1	0	8	3	0	1	1	1	0	1	0	0	0
117	3	56	1	2	4	10	4	8	11	0.666667	1	0	8	3	0	2	1	1	0	1	0	0	0
117	4	56	1	2	4	10	4	8	11	0.666667	1	0	8	3	0	3	1	1	0	1	0	0	0
118	1	59	1	3	3	2.5	4	4	3	1	0	0	6.15	2	0	0	1	0	0	0	1	0	1
118	2	59	1	3	3	2.5	4	4	3	1	0	0	6.15	2	0	1	1	0	0	0	1	0	0
118	3	59	1	3	3	2.5	4	4	3	1	0	0	6.15	2	0	2	1	0	0	0	1	0	0
118	4	59	1	3	3	2.5	4	4	3	1	0	0	6.15	2	0	3	1	0	0	0	1	0	0
119	1	51	1	2	1	2.5	4	4	0	0.666667	1	0	6.15	2	0	0	1	1	0	1	0	0	1
119	2	51	1	2	1	2.5	4	4	0	0.666667	1	0	6.15	2	0	1	1	1	0	1	0	0	0
119	3	51	1	1	1	2.5	4	4	0	0.666667	1	0	6.15	2	0	2	1	1	1	0	0	0	0
119	4	51	1	1	1	2.5	4	4	0	0.666667	1	0	6.15	2	0	3	1	1	1	0	0	0	0
120	1	54	1	5	1	50	4	6	9	0.666667	1	0	6	1	0	0	0	0	0	0	0	0	1
120	2	54	1	5	1	50	4	6	9	0.666667	1	0	6	1	0	1	0	0	0	0	0	0	0
120	3	54	1	1	1	50	4	6	9	0.666667	1	0	6	1	0	2	1	1	1	0	0	0	0
120	4	54	1	2	1	50	4	6	9	0.666667	1	0	6	1	0	3	1	1	0	1	0	0	0
121	1	50	1	3	5	2.5	5	4	1.5	1	1	1	4	2	1	0	1	0	0	0	1	0	1
121	2	50	1	3	5	2.5	5	4	1.5	1	1	1	4	2	1	1	1	0	0	0	1	0	0
121	3	50	1	3	5	2.5	5	4	1.5	1	1	1	4	2	1	2	1	0	0	0	1	0	0
121	4	50	1	3	5	2.5	5	4	1.5	1	1	1	4	2	1	3	1	0	0	0	1	0	0
122	1	54	1	3	4	10	5	8	0.25	0.333333	0	1	8.9	2	1	0	1	0	0	0	1	0	1
122	2	54	1	3	4	10	5	8	0.25	0.333333	0	1	8.9	2	1	1	1	0	0	0	1	0	0
122	3	54	1	1	4	10	5	8	0.25	0.333333	0	1	8.9	2	1	2	1	1	1	0	0	0	0
122	4	54	1	1	4	10	5	8	0.25	0.333333	0	1	8.9	2	1	3	1	1	1	0	0	0	0
123	1	44	1	1	3	50	4	4	5	0	1	1	4.9	1	1	0	1	1	1	0	0	0	1
123	2	44	1	2	3	50	4	4	5	0	1	1	4.9	1	1	1	1	1	0	1	0	0	0
123	3	44	1	1	3	50	4	4	5	0	1	1	4.9	1	1	2	1	1	1	0	0	0	0
123	4	44	1	1	3	50	4	4	5	0	1	1	4.9	1	1	3	1	1	1	0	0	0	0
124	1	54	1	4	2	2.5	5	4	0.75	0.666667	0	1	4.9	1	0	0	1	0	0	0	0	1	1
124	2	54	1	2	2	2.5	5	4	0.75	0.666667	0	1	4.9	1	0	1	1	1	0	1	0	0	0
124	3	54	1	1	2	2.5	5	4	0.75	0.666667	0	1	4.9	1	0	2	1	1	1	0	0	0	0
124	4	54	1	1	2	2.5	5	4	0.75	0.666667	0	1	4.9	1	0	3	1	1	1	0	0	0	0
125	1	46	1	1	2	10	6	8	13	0	0	1	8.25	1	0	0	1	1	1	0	0	0	1
125	2	46	1	1	2	10	6	8	13	0	0	1	8.25	1	0	1	1	1	1	0	0	0	0
125	3	46	1	1	2	10	6	8	13	0	0	1	8.25	1	0	2	1	1	1	0	0	0	0
125	4	46	1	1	2	10	6	8	13	0	0	1	8.25	1	0	3	1	1	1	0	0	0	0
126	1	57	1	1	1	97.5	6	6	0	0	1	0	6	1	0	0	1	1	1	0	0	0	1
126	2	57	1	1	1	97.5	6	6	0	0	1	0	6	1	0	1	1	1	1	0	0	0	0
126	3	57	1	1	1	97.5	6	6	0	0	1	0	6	1	0	2	1	1	1	0	0	0	0
126	4	57	1	1	1	97.5	6	6	0	0	1	0	6	1	0	3	1	1	1	0	0	0	0
127	1	50	1	2	2	2.5	6	6	0	0.333333	1	1	6.9	2	0	0	1	1	0	1	0	0	1
127	2	50	1	2	2	2.5	6	6	0	0.333333	1	1	6.9	2	0	1	1	1	0	1	0	0	0
127	3	50	1	1	2	2.5	6	6	0	0.333333	1	1	6.9	2	0	2	1	1	1	0	0	0	0
127	4	50	1	2	2	2.5	6	6	0	0.333333	1	1	6.9	2	0	3	1	1	0	1	0	0	0
128	1	40	1	2	1	80	4	4	42.5	1	1	1	4	3	1	0	1	1	0	1	0	0	1
128	2	40	1	2	1	80	4	4	42.5	1	1	1	4	3	1	1	1	1	0	1	0	0	0
128	3	40	1	2	1	80	4	4	42.5	1	1	1	4	3	1	2	1	1	0	1	0	0	0
128	4	40	1	2	1	80	4	4	42.5	1	1	1	4	3	1	3	1	1	0	1	0	0	0
129	1	43	1	2	2	10	4	8	5	0.666667	1	0	10.15	3	0	0	1	1	0	1	0	0	1
129	2	43	1	2	2	10	4	8	5	0.666667	1	0	10.15	3	0	1	1	1	0	1	0	0	0
129	3	43	1	3	2	10	4	8	5	0.666667	1	0	10.15	3	0	2	1	0	0	0	1	0	0
129	4	43	1	3	2	10	4	8	5	0.666667	1	0	10.15	3	0	3	1	0	0	0	1	0	0
130	1	46	1	3	4	50	4	4	0.75	0.666667	0	1	4.9	3	1	0	1	0	0	0	1	0	1
130	2	46	1	3	4	50	4	4	0.75	0.666667	0	1	4.9	3	1	1	1	0	0	0	1	0	0
130	3	46	1	3	4	50	4	4	0.75	0.666667	0	1	4.9	3	1	2	1	0	0	0	1	0	0
130	4	46	1	3	4	50	4	4	0.75	0.666667	0	1	4.9	3	1	3	1	0	0	0	1	0	0
131	1	56	1	4	4	30	4	8	19	1	1	0	8	1	0	0	1	0	0	0	0	1	1
131	2	56	1	4	4	30	4	8	19	1	1	0	8	1	0	1	1	0	0	0	0	1	0
131	3	56	1	4	4	30	4	8	19	1	1	0	8	1	0	2	1	0	0	0	0	1	0
131	4	56	1	4	4	30	4	8	19	1	1	0	8	1	0	3	1	0	0	0	0	1	0
132	1	47	1	3	2	25	5	6	0.75	1	1	0	8.15	2	0	0	1	0	0	0	1	0	1
132	2	47	1	3	2	25	5	6	0.75	1	1	0	8.15	2	0	1	1	0	0	0	1	0	0
132	3	47	1	1	2	25	5	6	0.75	1	1	0	8.15	2	0	2	1	1	1	0	0	0	0
132	4	47	1	1	2	25	5	6	0.75	1	1	0	8.15	2	0	3	1	1	1	0	0	0	0
133	1	49	1	3	3	2.5	4	6	0	0	0	0	6.9	2	1	0	1	0	0	0	1	0	1
133	2	49	1	2	3	2.5	4	6	0	0	0	0	6.9	2	1	1	1	1	0	1	0	0	0
133	3	49	1	1	3	2.5	4	6	0	0	0	0	6.9	2	1	2	1	1	1	0	0	0	0
133	4	49	1	2	3	2.5	4	6	0	0	0	0	6.9	2	1	3	1	1	0	1	0	0	0
134	1	59	1	3	2	5	4	4	3	1	0	1	8	3	1	0	1	0	0	0	1	0	1
134	2	59	1	2	2	5	4	4	3	1	0	1	8	3	1	1	1	1	0	1	0	0	0
134	3	59	1	1	2	5	4	4	3	1	0	1	8	3	1	2	1	1	1	0	0	0	0
134	4	59	1	1	2	5	4	4	3	1	0	1	8	3	1	3	1	1	1	0	0	0	0
135	1	45	1	2	2	10	5	6	0.25	0.333333	0	1	12	2	1	0	1	1	0	1	0	0	1
135	2	45	1	2	2	10	5	6	0.25	0.333333	0	1	12	2	1	1	1	1	0	1	0	0	0
135	3	45	1	1	2	10	5	6	0.25	0.333333	0	1	12	2	1	2	1	1	1	0	0	0	0
135	4	45	1	1	2	10	5	6	0.25	0.333333	0	1	12	2	1	3	1	1	1	0	0	0	0
136	1	58	1	2	2	35	5	6	11	1	1	1	6	3	0	0	1	1	0	1	0	0	1
136	2	58	1	2	2	35	5	6	11	1	1	1	6	3	0	1	1	1	0	1	0	0	0
136	3	58	1	1	2	35	5	6	11	1	1	1	6	3	0	2	1	1	1	0	0	0	0
136	4	58	1	1	2	35	5	6	11	1	1	1	6	3	0	3	1	1	1	0	0	0	0
137	1	46	1	3	4	25	4	6	11	0.333333	1	0	10	2	0	0	1	0	0	0	1	0	1
137	2	46	1	2	4	25	4	6	11	0.333333	1	0	10	2	0	1	1	1	0	1	0	0	0
137	3	46	1	4	4	25	4	6	11	0.333333	1	0	10	2	0	2	1	0	0	0	0	1	0
137	4	46	1	2	4	25	4	6	11	0.333333	1	0	10	2	0	3	1	1	0	1	0	0	0
138	1	53	1	5	5	30	3	4	0.25	0	0	1	8	2	0	0	0	0	0	0	0	0	1
138	2	53	1	5	5	30	3	4	0.25	0	0	1	8	2	0	1	0	0	0	0	0	0	0
138	3	53	1	5	5	30	3	4	0.25	0	0	1	8	2	0	2	0	0	0	0	0	0	0
138	4	53	1	5	5	30	3	4	0.25	0	0	1	8	2	0	3	0	0	0	0	0	0	0
139	1	46	1	2	3	40	5	6	3	0	1	0	6.25	2	0	0	1	1	0	1	0	0	1
139	2	46	1	3	3	40	5	6	3	0	1	0	6.25	2	0	1	1	0	0	0	1	0	0
139	3	46	1	2	3	40	5	6	3	0	1	0	6.25	2	0	2	1	1	0	1	0	0	0
139	4	46	1	3	3	40	5	6	3	0	1	0	6.25	2	0	3	1	0	0	0	1	0	0
141	1	59	1	1	4	80	5	4	9	0.666667	1	1	4	1	0	0	1	1	1	0	0	0	1
141	2	59	1	1	4	80	5	4	9	0.666667	1	1	4	1	0	1	1	1	1	0	0	0	0
141	3	59	1	1	4	80	5	4	9	0.666667	1	1	4	1	0	2	1	1	1	0	0	0	0
141	4	59	1	1	4	80	5	4	9	0.666667	1	1	4	1	0	3	1	1	1	0	0	0	0
142	1	46	1	4	3	5	4	2.15	0	0.333333	1	1	4.3	2	1	0	1	0	0	0	0	1	1
142	2	46	1	4	3	5	4	2.15	0	0.333333	1	1	4.3	2	1	1	1	0	0	0	0	1	0
142	3	46	1	4	3	5	4	2.15	0	0.333333	1	1	4.3	2	1	2	1	0	0	0	0	1	0
142	4	46	1	4	3	5	4	2.15	0	0.333333	1	1	4.3	2	1	3	1	0	0	0	0	1	0
143	1	59	1	4	5	50	6	4	11	0.666667	1	0	8	1	1	0	1	0	0	0	0	1	1
143	2	59	1	4	5	50	6	4	11	0.666667	1	0	8	1	1	1	1	0	0	0	0	1	0
143	3	59	1	4	5	50	6	4	11	0.666667	1	0	8	1	1	2	1	0	0	0	0	1	0
143	4	59	1	2	5	50	6	4	11	0.666667	1	0	8	1	1	3	1	1	0	1	0	0	0
144	1	57	1	1	5	20	4	6	7	1	1	1	8.15	2	0	0	1	1	1	0	0	0	1
144	2	57	1	1	5	20	4	6	7	1	1	1	8.15	2	0	1	1	1	1	0	0	0	0
144	3	57	1	1	5	20	4	6	7	1	1	1	8.15	2	0	2	1	1	1	0	0	0	0
144	4	57	1	1	5	20	4	6	7	1	1	1	8.15	2	0	3	1	1	1	0	0	0	0
145	1	43	1	1	4	2.5	4	4	0	1	0	0	6.15	2	1	0	1	1	1	0	0	0	1
145	2	43	1	2	4	2.5	4	4	0	1	0	0	6.15	2	1	1	1	1	0	1	0	0	0
145	3	43	1	1	4	2.5	4	4	0	1	0	0	6.15	2	1	2	1	1	1	0	0	0	0
145	4	43	1	1	4	2.5	4	4	0	1	0	0	6.15	2	1	3	1	1	1	0	0	0	0
146	1	48	1	4	3	95	5	4	0	0.666667	1	1	4	3	1	0	1	0	0	0	0	1	1
146	2	48	1	2	3	95	5	4	0	0.666667	1	1	4	3	1	1	1	1	0	1	0	0	0
146	3	48	1	4	3	95	5	4	0	0.666667	1	1	4	3	1	2	1	0	0	0	0	1	0
146	4	48	1	4	3	95	5	4	0	0.666667	1	1	4	3	1	3	1	0	0	0	0	1	0
147	1	47	1	3	5	50	5	4	5	1	1	0	4	3	0	0	1	0	0	0	1	0	1
147	2	47	1	2	5	50	5	4	5	1	1	0	4	3	0	1	1	1	0	1	0	0	0
147	3	47	1	1	5	50	5	4	5	1	1	0	4	3	0	2	1	1	1	0	0	0	0
147	4	47	1	1	5	50	5	4	5	1	1	0	4	3	0	3	1	1	1	0	0	0	0
148	1	46	1	1	2	50	4	8	47.5	1	1	0	8	1	0	0	1	1	1	0	0	0	1
148	2	46	1	1	2	50	4	8	47.5	1	1	0	8	1	0	1	1	1	1	0	0	0	0
148	3	46	1	1	2	50	4	8	47.5	1	1	0	8	1	0	2	1	1	1	0	0	0	0
148	4	46	1	1	2	50	4	8	47.5	1	1	0	8	1	0	3	1	1	1	0	0	0	0
149	1	59	1	1	3	80	4	2.15	9	0.666667	0	1	6.15	3	1	0	1	1	1	0	0	0	1
149	2	59	1	2	3	80	4	2.15	9	0.666667	0	1	6.15	3	1	1	1	1	0	1	0	0	0
149	3	59	1	2	3	80	4	2.15	9	0.666667	0	1	6.15	3	1	2	1	1	0	1	0	0	0
149	4	59	1	2	3	80	4	2.15	9	0.666667	0	1	6.15	3	1	3	1	1	0	1	0	0	0
150	1	51	1	1	3	25	3	6	0	0	0	1	6	3	1	0	1	1	1	0	0	0	1
150	2	51	1	2	3	25	3	6	0	0	0	1	6	3	1	1	1	1	0	1	0	0	0
150	3	51	1	2	3	25	3	6	0	0	0	1	6	3	1	2	1	1	0	1	0	0	0
150	4	51	1	1	3	25	3	6	0	0	0	1	6	3	1	3	1	1	1	0	0	0	0
151	1	52	1	5	2	50	1	6	1.5	0	1	1	6.9	1	1	0	0	0	0	0	0	0	1
151	2	52	1	2	2	50	1	6	1.5	0	1	1	6.9	1	1	1	1	1	0	1	0	0	0
151	3	52	1	1	2	50	1	6	1.5	0	1	1	6.9	1	1	2	1	1	1	0	0	0	0
151	4	52	1	2	2	50	1	6	1.5	0	1	1	6.9	1	1	3	1	1	0	1	0	0	0
152	1	47	1	3	4	50	5	8	1.5	0.666667	1	0	8.25	2	0	0	1	0	0	0	1	0	1
152	2	47	1	3	4	50	5	8	1.5	0.666667	1	0	8.25	2	0	1	1	0	0	0	1	0	0
152	3	47	1	3	4	50	5	8	1.5	0.666667	1	0	8.25	2	0	2	1	0	0	0	1	0	0
152	4	47	1	3	4	50	5	8	1.5	0.666667	1	0	8.25	2	0	3	1	0	0	0	1	0	0
153	1	56	1	4	1	50	5	4	0	0.666667	1	0	6.15	3	0	0	1	0	0	0	0	1	1
153	2	56	1	2	1	50	5	4	0	0.666667	1	0	6.15	3	0	1	1	1	0	1	0	0	0
153	3	56	1	4	1	50	5	4	0	0.666667	1	0	6.15	3	0	2	1	0	0	0	0	1	0
153	4	56	1	2	1	50	5	4	0	0.666667	1	0	6.15	3	0	3	1	1	0	1	0	0	0
154	1	41	1	3	5	25	5	6	0.75	1	0	1	6.25	2	0	0	1	0	0	0	1	0	1
154	2	41	1	2	5	25	5	6	0.75	1	0	1	6.25	2	0	1	1	1	0	1	0	0	0
154	3	41	1	1	5	25	5	6	0.75	1	0	1	6.25	2	0	2	1	1	1	0	0	0	0
154	4	41	1	1	5	25	5	6	0.75	1	0	1	6.25	2	0	3	1	1	1	0	0	0	0
155	1	55	1	3	1	45	5	6	11	1	1	1	10	1	1	0	1	0	0	0	1	0	1
155	2	55	1	3	1	45	5	6	11	1	1	1	10	1	1	1	1	0	0	0	1	0	0
155	3	55	1	3	1	45	5	6	11	1	1	1	10	1	1	2	1	0	0	0	1	0	0
155	4	55	1	2	1	45	5	6	11	1	1	1	10	1	1	3	1	1	0	1	0	0	0
156	1	58	1	5	1	2.5	3	4	19	0	1	1	4.9	3	0	0	0	0	0	0	0	0	1
156	2	58	1	5	1	2.5	3	4	19	0	1	1	4.9	3	0	1	0	0	0	0	0	0	0
156	3	58	1	5	1	2.5	3	4	19	0	1	1	4.9	3	0	2	0	0	0	0	0	0	0
156	4	58	1	5	1	2.5	3	4	19	0	1	1	4.9	3	0	3	0	0	0	0	0	0	0
157	1	58	1	3	5	70	4	8	5	0	1	1	8.9	1	0	0	1	0	0	0	1	0	1
157	2	58	1	4	5	70	4	8	5	0	1	1	8.9	1	0	1	1	0	0	0	0	1	0
157	3	58	1	1	5	70	4	8	5	0	1	1	8.9	1	0	2	1	1	1	0	0	0	0
157	4	58	1	4	5	70	4	8	5	0	1	1	8.9	1	0	3	1	0	0	0	0	1	0
158	1	43	1	1	3	15	2	4	9	0	1	1	4.9	3	0	0	1	1	1	0	0	0	1
158	2	43	1	2	3	15	2	4	9	0	1	1	4.9	3	0	1	1	1	0	1	0	0	0
158	3	43	1	3	3	15	2	4	9	0	1	1	4.9	3	0	2	1	0	0	0	1	0	0
158	4	43	1	2	3	15	2	4	9	0	1	1	4.9	3	0	3	1	1	0	1	0	0	0
159	1	53	1	1	5	2.5	3	4	7	0	0	1	6.15	1	0	0	1	1	1	0	0	0	1
159	2	53	1	2	5	2.5	3	4	7	0	0	1	6.15	1	0	1	1	1	0	1	0	0	0
159	3	53	1	2	5	2.5	3	4	7	0	0	1	6.15	1	0	2	1	1	0	1	0	0	0
159	4	53	1	2	5	2.5	3	4	7	0	0	1	6.15	1	0	3	1	1	0	1	0	0	0
160	1	58	1	3	3	50	4	8	9	1	1	0	8.9	2	0	0	1	0	0	0	1	0	1
160	2	58	1	3	3	50	4	8	9	1	1	0	8.9	2	0	1	1	0	0	0	1	0	0
160	3	58	1	1	3	50	4	8	9	1	1	0	8.9	2	0	2	1	1	1	0	0	0	0
160	4	58	1	2	3	50	4	8	9	1	1	0	8.9	2	0	3	1	1	0	1	0	0	0
161	1	42	1	2	5	50	6	8	11	0.666667	1	1	8.9	1	1	0	1	1	0	1	0	0	1
161	2	42	1	2	5	50	6	8	11	0.666667	1	1	8.9	1	1	1	1	1	0	1	0	0	0
161	3	42	1	2	5	50	6	8	11	0.666667	1	1	8.9	1	1	2	1	1	0	1	0	0	0
161	4	42	1	2	5	50	6	8	11	0.666667	1	1	8.9	1	1	3	1	1	0	1	0	0	0
162	1	56	1	4	5	20	5	4	3	1	0	1	4.25	3	0	0	1	0	0	0	0	1	1
162	2	56	1	4	5	20	5	4	3	1	0	1	4.25	3	0	1	1	0	0	0	0	1	0
162	3	56	1	4	5	20	5	4	3	1	0	1	4.25	3	0	2	1	0	0	0	0	1	0
162	4	56	1	4	5	20	5	4	3	1	0	1	4.25	3	0	3	1	0	0	0	0	1	0
163	1	54	1	2	3	30	5	8	1.5	0.666667	0	0	8	3	0	0	1	1	0	1	0	0	1
163	2	54	1	2	3	30	5	8	1.5	0.666667	0	0	8	3	0	1	1	1	0	1	0	0	0
163	3	54	1	2	3	30	5	8	1.5	0.666667	0	0	8	3	0	2	1	1	0	1	0	0	0
163	4	54	1	2	3	30	5	8	1.5	0.666667	0	0	8	3	0	3	1	1	0	1	0	0	0
164	1	52	1	4	2	25	5	6	32.5	0	1	0	6.9	3	0	0	1	0	0	0	0	1	1
164	2	52	1	2	2	25	5	6	32.5	0	1	0	6.9	3	0	1	1	1	0	1	0	0	0
164	3	52	1	1	2	25	5	6	32.5	0	1	0	6.9	3	0	2	1	1	1	0	0	0	0
164	4	52	1	1	2	25	5	6	32.5	0	1	0	6.9	3	0	3	1	1	1	0	0	0	0
165	1	45	1	1	1	2.5	1	4	0	0	1	1	4.9	1	0	0	1	1	1	0	0	0	1
165	2	45	1	2	1	2.5	1	4	0	0	1	1	4.9	1	0	1	1	1	0	1	0	0	0
165	3	45	1	1	1	2.5	1	4	0	0	1	1	4.9	1	0	2	1	1	1	0	0	0	0
165	4	45	1	2	1	2.5	1	4	0	0	1	1	4.9	1	0	3	1	1	0	1	0	0	0
166	1	47	1	4	4	30	3	6	9	0.333333	1	1	6.9	2	0	0	1	0	0	0	0	1	1
166	2	47	1	2	4	30	3	6	9	0.333333	1	1	6.9	2	0	1	1	1	0	1	0	0	0
166	3	47	1	2	4	30	3	6	9	0.333333	1	1	6.9	2	0	2	1	1	0	1	0	0	0
166	4	47	1	2	4	30	3	6	9	0.333333	1	1	6.9	2	0	3	1	1	0	1	0	0	0
167	1	58	1	4	4	10	4	6	5	0.666667	0	1	8.15	1	1	0	1	0	0	0	0	1	1
167	2	58	1	4	4	10	4	6	5	0.666667	0	1	8.15	1	1	1	1	0	0	0	0	1	0
167	3	58	1	4	4	10	4	6	5	0.666667	0	1	8.15	1	1	2	1	0	0	0	0	1	0
167	4	58	1	4	4	10	4	6	5	0.666667	0	1	8.15	1	1	3	1	0	0	0	0	1	0
168	1	46	1	5	3	2.5	4	4	9	0.333333	1	0	6.15	2	0	0	0	0	0	0	0	0	1
168	2	46	1	5	3	2.5	4	4	9	0.333333	1	0	6.15	2	0	1	0	0	0	0	0	0	0
168	3	46	1	5	3	2.5	4	4	9	0.333333	1	0	6.15	2	0	2	0	0	0	0	0	0	0
168	4	46	1	5	3	2.5	4	4	9	0.333333	1	0	6.15	2	0	3	0	0	0	0	0	0	0
169	1	48	1	3	5	20	5	8	27.5	1	1	0	8.9	1	0	0	1	0	0	0	1	0	1
169	2	48	1	3	5	20	5	8	27.5	1	1	0	8.9	1	0	1	1	0	0	0	1	0	0
169	3	48	1	4	5	20	5	8	27.5	1	1	0	8.9	1	0	2	1	0	0	0	0	1	0
169	4	48	1	3	5	20	5	8	27.5	1	1	0	8.9	1	0	3	1	0	0	0	1	0	0
170	1	50	1	4	3	10	4	8	5	0.333333	1	0	8	3	0	0	1	0	0	0	0	1	1
170	2	50	1	3	3	10	4	8	5	0.333333	1	0	8	3	0	1	1	0	0	0	1	0	0
170	3	50	1	2	3	10	4	8	5	0.333333	1	0	8	3	0	2	1	1	0	1	0	0	0
170	4	50	1	2	3	10	4	8	5	0.333333	1	0	8	3	0	3	1	1	0	1	0	0	0
171	1	50	1	3	2	50	5	6	22.5	1	1	1	10	2	1	0	1	0	0	0	1	0	1
171	2	50	1	3	2	50	5	6	22.5	1	1	1	10	2	1	1	1	0	0	0	1	0	0
171	3	50	1	3	2	50	5	6	22.5	1	1	1	10	2	1	2	1	0	0	0	1	0	0
171	4	50	1	3	2	50	5	6	22.5	1	1	1	10	2	1	3	1	0	0	0	1	0	0
172	1	47	1	1	4	2.5	4	4	0	0.666667	1	1	8	2	1	0	1	1	1	0	0	0	1
172	2	47	1	1	4	2.5	4	4	0	0.666667	1	1	8	2	1	1	1	1	1	0	0	0	0
172	3	47	1	1	4	2.5	4	4	0	0.666667	1	1	8	2	1	2	1	1	1	0	0	0	0
172	4	47	1	1	4	2.5	4	4	0	0.666667	1	1	8	2	1	3	1	1	1	0	0	0	0
173	1	49	1	2	1	50	6	4	5	1	1	0	4.9	3	1	0	1	1	0	1	0	0	1
173	2	49	1	2	1	50	6	4	5	1	1	0	4.9	3	1	1	1	1	0	1	0	0	0
173	3	49	1	4	1	50	6	4	5	1	1	0	4.9	3	1	2	1	0	0	0	0	1	0
173	4	49	1	4	1	50	6	4	5	1	1	0	4.9	3	1	3	1	0	0	0	0	1	0
174	1	58	1	2	2	70	3	6	0	0	1	0	8.15	2	0	0	1	1	0	1	0	0	1
174	2	58	1	4	2	70	3	6	0	0	1	0	8.15	2	0	1	1	0	0	0	0	1	0
174	3	58	1	2	2	70	3	6	0	0	1	0	8.15	2	0	2	1	1	0	1	0	0	0
174	4	58	1	2	2	70	3	6	0	0	1	0	8.15	2	0	3	1	1	0	1	0	0	0
175	1	51	1	1	2	2.5	5	4	0.25	0.333333	0	1	8	2	1	0	1	1	1	0	0	0	1
175	2	51	1	2	2	2.5	5	4	0.25	0.333333	0	1	8	2	1	1	1	1	0	1	0	0	0
175	3	51	1	3	2	2.5	5	4	0.25	0.333333	0	1	8	2	1	2	1	0	0	0	1	0	0
175	4	51	1	1	2	2.5	5	4	0.25	0.333333	0	1	8	2	1	3	1	1	1	0	0	0	0
176	1	46	1	3	2	2.5	4	6	13	0	1	0	6.9	2	1	0	1	0	0	0	1	0	1
176	2	46	1	2	2	2.5	4	6	13	0	1	0	6.9	2	1	1	1	1	0	1	0	0	0
176	3	46	1	4	2	2.5	4	6	13	0	1	0	6.9	2	1	2	1	0	0	0	0	1	0
176	4	46	1	2	2	2.5	4	6	13	0	1	0	6.9	2	1	3	1	1	0	1	0	0	0
177	1	46	1	4	2	80	6	6	0	0.666667	1	1	8.15	2	0	0	1	0	0	0	0	1	1
177	2	46	1	2	2	80	6	6	0	0.666667	1	1	8.15	2	0	1	1	1	0	1	0	0	0
177	3	46	1	2	2	80	6	6	0	0.666667	1	1	8.15	2	0	2	1	1	0	1	0	0	0
177	4	46	1	3	2	80	6	6	0	0.666667	1	1	8.15	2	0	3	1	0	0	0	1	0	0
178	1	54	1	3	1	2.5	2	4	0.25	0.666667	0	1	4.9	2	0	0	1	0	0	0	1	0	1
178	2	54	1	3	1	2.5	2	4	0.25	0.666667	0	1	4.9	2	0	1	1	0	0	0	1	0	0
178	3	54	1	1	1	2.5	2	4	0.25	0.666667	0	1	4.9	2	0	2	1	1	1	0	0	0	0
178	4	54	1	1	1	2.5	2	4	0.25	0.666667	0	1	4.9	2	0	3	1	1	1	0	0	0	0
179	1	50	1	5	1	80	5	6	0.75	0	0	1	6.9	1	1	0	0	0	0	0	0	0	1
179	2	50	1	4	1	80	5	6	0.75	0	0	1	6.9	1	1	1	1	0	0	0	0	1	0
179	3	50	1	3	1	80	5	6	0.75	0	0	1	6.9	1	1	2	1	0	0	0	1	0	0
179	4	50	1	3	1	80	5	6	0.75	0	0	1	6.9	1	1	3	1	0	0	0	1	0	0
181	1	43	1	1	1	10	3	6	5	1	1	0	6.9	2	0	0	1	1	1	0	0	0	1
181	2	43	1	1	1	10	3	6	5	1	1	0	6.9	2	0	1	1	1	1	0	0	0	0
181	3	43	1	1	1	10	3	6	5	1	1	0	6.9	2	0	2	1	1	1	0	0	0	0
181	4	43	1	1	1	10	3	6	5	1	1	0	6.9	2	0	3	1	1	1	0	0	0	0
182	1	47	1	2	2	50	5	8	7	0.666667	1	1	8	2	0	0	1	1	0	1	0	0	1
182	2	47	1	2	2	50	5	8	7	0.666667	1	1	8	2	0	1	1	1	0	1	0	0	0
182	3	47	1	2	2	50	5	8	7	0.666667	1	1	8	2	0	2	1	1	0	1	0	0	0
182	4	47	1	2	2	50	5	8	7	0.666667	1	1	8	2	0	3	1	1	0	1	0	0	0
183	1	47	1	4	5	50	5	8	22.5	1	1	1	8.9	2	1	0	1	0	0	0	0	1	1
183	2	47	1	4	5	50	5	8	22.5	1	1	1	8.9	2	1	1	1	0	0	0	0	1	0
183	3	47	1	4	5	50	5	8	22.5	1	1	1	8.9	2	1	2	1	0	0	0	0	1	0
183	4	47	1	4	5	50	5	8	22.5	1	1	1	8.9	2	1	3	1	0	0	0	0	1	0
184	1	55	1	1	1	2.5	2	6	0	0.333333	1	1	6	3	0	0	1	1	1	0	0	0	1
184	2	55	1	2	1	2.5	2	6	0	0.333333	1	1	6	3	0	1	1	1	0	1	0	0	0
184	3	55	1	1	1	2.5	2	6	0	0.333333	1	1	6	3	0	2	1	1	1	0	0	0	0
184	4	55	1	1	1	2.5	2	6	0	0.333333	1	1	6	3	0	3	1	1	1	0	0	0	0
185	1	40	1	2	4	85	4	4	5	0	1	0	4.9	2	0	0	1	1	0	1	0	0	1
185	2	40	1	2	4	85	4	4	5	0	1	0	4.9	2	0	1	1	1	0	1	0	0	0
185	3	40	1	2	4	85	4	4	5	0	1	0	4.9	2	0	2	1	1	0	1	0	0	0
185	4	40	1	3	4	85	4	4	5	0	1	0	4.9	2	0	3	1	0	0	0	1	0	0
186	1	57	1	4	4	50	4	8	7	1	1	0	8	1	0	0	1	0	0	0	0	1	1
186	2	57	1	2	4	50	4	8	7	1	1	0	8	1	0	1	1	1	0	1	0	0	0
186	3	57	1	4	4	50	4	8	7	1	1	0	8	1	0	2	1	0	0	0	0	1	0
186	4	57	1	2	4	50	4	8	7	1	1	0	8	1	0	3	1	1	0	1	0	0	0
187	1	48	1	4	1	10	5	10	27.5	0.666667	1	0	10.9	1	0	0	1	0	0	0	0	1	1
187	2	48	1	2	1	10	5	10	27.5	0.666667	1	0	10.9	1	0	1	1	1	0	1	0	0	0
187	3	48	1	3	1	10	5	10	27.5	0.666667	1	0	10.9	1	0	2	1	0	0	0	1	0	0
187	4	48	1	1	1	10	5	10	27.5	0.666667	1	0	10.9	1	0	3	1	1	1	0	0	0	0
188	1	49	1	3	4	30	3	6	32.5	0.333333	1	1	6	3	0	0	1	0	0	0	1	0	1
188	2	49	1	3	4	30	3	6	32.5	0.333333	1	1	6	3	0	1	1	0	0	0	1	0	0
188	3	49	1	3	4	30	3	6	32.5	0.333333	1	1	6	3	0	2	1	0	0	0	1	0	0
188	4	49	1	3	4	30	3	6	32.5	0.333333	1	1	6	3	0	3	1	0	0	0	1	0	0
189	1	55	1	4	3	30	3	6	3	0.333333	1	1	8.15	1	1	0	1	0	0	0	0	1	1
189	2	55	1	2	3	30	3	6	3	0.333333	1	1	8.15	1	1	1	1	1	0	1	0	0	0
189	3	55	1	4	3	30	3	6	3	0.333333	1	1	8.15	1	1	2	1	0	0	0	0	1	0
189	4	55	1	2	3	30	3	6	3	0.333333	1	1	8.15	1	1	3	1	1	0	1	0	0	0
190	1	52	1	1	2	2.5	2	6	3	0.333333	0	0	6	1	0	0	1	1	1	0	0	0	1
190	2	52	1	1	2	2.5	2	6	3	0.333333	0	0	6	1	0	1	1	1	1	0	0	0	0
190	3	52	1	1	2	2.5	2	6	3	0.333333	0	0	6	1	0	2	1	1	1	0	0	0	0
190	4	52	1	3	2	2.5	2	6	3	0.333333	0	0	6	1	0	3	1	0	0	0	1	0	0
191	1	45	1	4	2	50	4	6	0.25	1	1	0	6.9	2	0	0	1	0	0	0	0	1	1
191	2	45	1	2	2	50	4	6	0.25	1	1	0	6.9	2	0	1	1	1	0	1	0	0	0
191	3	45	1	4	2	50	4	6	0.25	1	1	0	6.9	2	0	2	1	0	0	0	0	1	0
191	4	45	1	2	2	50	4	6	0.25	1	1	0	6.9	2	0	3	1	1	0	1	0	0	0
192	1	42	1	3	2	40	5	8	0.25	0.333333	1	0	8.9	2	0	0	1	0	0	0	1	0	1
192	2	42	1	2	2	40	5	8	0.25	0.333333	1	0	8.9	2	0	1	1	1	0	1	0	0	0
192	3	42	1	2	2	40	5	8	0.25	0.333333	1	0	8.9	2	0	2	1	1	0	1	0	0	0
192	4	42	1	2	2	40	5	8	0.25	0.333333	1	0	8.9	2	0	3	1	1	0	1	0	0	0
193	1	53	1	2	1	10	5	6	9	0.333333	1	0	6	1	0	0	1	1	0	1	0	0	1
193	2	53	1	2	1	10	5	6	9	0.333333	1	0	6	1	0	1	1	1	0	1	0	0	0
193	3	53	1	2	1	10	5	6	9	0.333333	1	0	6	1	0	2	1	1	0	1	0	0	0
193	4	53	1	2	1	10	5	6	9	0.333333	1	0	6	1	0	3	1	1	0	1	0	0	0
194	1	49	1	1	1	2.5	4	8	0	0.666667	1	0	8.9	1	1	0	1	1	1	0	0	0	1
194	2	49	1	1	1	2.5	4	8	0	0.666667	1	0	8.9	1	1	1	1	1	1	0	0	0	0
194	3	49	1	1	1	2.5	4	8	0	0.666667	1	0	8.9	1	1	2	1	1	1	0	0	0	0
194	4	49	1	1	1	2.5	4	8	0	0.666667	1	0	8.9	1	1	3	1	1	1	0	0	0	0
195	1	52	1	3	3	2.5	4	6	0	0.666667	1	0	6	3	0	0	1	0	0	0	1	0	1
195	2	52	1	3	3	2.5	4	6	0	0.666667	1	0	6	3	0	1	1	0	0	0	1	0	0
195	3	52	1	1	3	2.5	4	6	0	0.666667	1	0	6	3	0	2	1	1	1	0	0	0	0
195	4	52	1	1	3	2.5	4	6	0	0.666667	1	0	6	3	0	3	1	1	1	0	0	0	0
196	1	47	1	1	4	65	6	6	15	1	1	1	6.25	1	1	0	1	1	1	0	0	0	1
196	2	47	1	2	4	65	6	6	15	1	1	1	6.25	1	1	1	1	1	0	1	0	0	0
196	3	47	1	1	4	65	6	6	15	1	1	1	6.25	1	1	2	1	1	1	0	0	0	0
196	4	47	1	1	4	65	6	6	15	1	1	1	6.25	1	1	3	1	1	1	0	0	0	0
197	1	59	1	2	4	97.5	5	8	9	1	1	0	8.25	1	0	0	1	1	0	1	0	0	1
197	2	59	1	4	4	97.5	5	8	9	1	1	0	8.25	1	0	1	1	0	0	0	0	1	0
197	3	59	1	4	4	97.5	5	8	9	1	1	0	8.25	1	0	2	1	0	0	0	0	1	0
197	4	59	1	4	4	97.5	5	8	9	1	1	0	8.25	1	0	3	1	0	0	0	0	1	0
198	1	51	1	4	4	70	6	4	27.5	0	0	0	6.15	1	1	0	1	0	0	0	0	1	1
198	2	51	1	2	4	70	6	4	27.5	0	0	0	6.15	1	1	1	1	1	0	1	0	0	0
198	3	51	1	4	4	70	6	4	27.5	0	0	0	6.15	1	1	2	1	0	0	0	0	1	0
198	4	51	1	2	4	70	6	4	27.5	0	0	0	6.15	1	1	3	1	1	0	1	0	0	0
199	1	42	1	3	6	10	4	2.15	15	0	1	0	4.3	2	1	0	1	0	0	0	1	0	1
199	2	42	1	2	6	10	4	2.15	15	0	1	0	4.3	2	1	1	1	1	0	1	0	0	0
199	3	42	1	3	6	10	4	2.15	15	0	1	0	4.3	2	1	2	1	0	0	0	1	0	0
199	4	42	1	2	6	10	4	2.15	15	0	1	0	4.3	2	1	3	1	1	0	1	0	0	0
200	1	46	1	2	5	5	3	10	15	0.666667	1	1	10	2	1	0	1	1	0	1	0	0	1
200	2	46	1	2	5	5	3	10	15	0.666667	1	1	10	2	1	1	1	1	0	1	0	0	0
200	3	46	1	1	5	5	3	10	15	0.666667	1	1	10	2	1	2	1	1	1	0	0	0	0
200	4	46	1	2	5	5	3	10	15	0.666667	1	1	10	2	1	3	1	1	0	1	0	0	0
201	1	50	1	5	3	2.5	5	8	17	0	1	0	8	2	0	0	0	0	0	0	0	0	1
201	2	50	1	5	3	2.5	5	8	17	0	1	0	8	2	0	1	0	0	0	0	0	0	0
201	3	50	1	5	3	2.5	5	8	17	0	1	0	8	2	0	2	0	0	0	0	0	0	0
201	4	50	1	5	3	2.5	5	8	17	0	1	0	8	2	0	3	0	0	0	0	0	0	0
202	1	53	1	2	5	40	5	10	5	0.666667	1	1	10	1	0	0	1	1	0	1	0	0	1
202	2	53	1	2	5	40	5	10	5	0.666667	1	1	10	1	0	1	1	1	0	1	0	0	0
202	3	53	1	1	5	40	5	10	5	0.666667	1	1	10	1	0	2	1	1	1	0	0	0	0
202	4	53	1	1	5	40	5	10	5	0.666667	1	1	10	1	0	3	1	1	1	0	0	0	0
203	1	52	1	1	4	40	3	4	0.75	0	1	1	8	2	1	0	1	1	1	0	0	0	1
203	2	52	1	1	4	40	3	4	0.75	0	1	1	8	2	1	1	1	1	1	0	0	0	0
203	3	52	1	1	4	40	3	4	0.75	0	1	1	8	2	1	2	1	1	1	0	0	0	0
203	4	52	1	1	4	40	3	4	0.75	0	1	1	8	2	1	3	1	1	1	0	0	0	0
204	1	45	1	3	2	2.5	5	6	0	0	1	1	8.15	3	0	0	1	0	0	0	1	0	1
204	2	45	1	2	2	2.5	5	6	0	0	1	1	8.15	3	0	1	1	1	0	1	0	0	0
204	3	45	1	3	2	2.5	5	6	0	0	1	1	8.15	3	0	2	1	0	0	0	1	0	0
204	4	45	1	2	2	2.5	5	6	0	0	1	1	8.15	3	0	3	1	1	0	1	0	0	0
205	1	48	1	2	2	30	5	8	7	0.333333	1	0	8	2	0	0	1	1	0	1	0	0	1
205	2	48	1	2	2	30	5	8	7	0.333333	1	0	8	2	0	1	1	1	0	1	0	0	0
205	3	48	1	1	2	30	5	8	7	0.333333	1	0	8	2	0	2	1	1	1	0	0	0	0
205	4	48	1	2	2	30	5	8	7	0.333333	1	0	8	2	0	3	1	1	0	1	0	0	0
206	1	51	1	1	3	50	4	6	0.25	1	1	0	6	3	0	0	1	1	1	0	0	0	1
206	2	51	1	2	3	50	4	6	0.25	1	1	0	6	3	0	1	1	1	0	1	0	0	0
206	3	51	1	2	3	50	4	6	0.25	1	1	0	6	3	0	2	1	1	0	1	0	0	0
206	4	51	1	1	3	50	4	6	0.25	1	1	0	6	3	0	3	1	1	1	0	0	0	0
207	1	57	1	4	6	97.5	6	8	19	1	1	0	8	3	1	0	1	0	0	0	0	1	1
207	2	57	1	2	6	97.5	6	8	19	1	1	0	8	3	1	1	1	1	0	1	0	0	0
207	3	57	1	4	6	97.5	6	8	19	1	1	0	8	3	1	2	1	0	0	0	0	1	0
207	4	57	1	2	6	97.5	6	8	19	1	1	0	8	3	1	3	1	1	0	1	0	0	0
208	1	50	1	2	4	70	3	4	3	0.333333	0	1	8	2	1	0	1	1	0	1	0	0	1
208	2	50	1	2	4	70	3	4	3	0.333333	0	1	8	2	1	1	1	1	0	1	0	0	0
208	3	50	1	2	4	70	3	4	3	0.333333	0	1	8	2	1	2	1	1	0	1	0	0	0
208	4	50	1	2	4	70	3	4	3	0.333333	0	1	8	2	1	3	1	1	0	1	0	0	0
209	1	48	1	1	1	75	4	8	19	1	1	1	8	2	0	0	1	1	1	0	0	0	1
209	2	48	1	2	1	75	4	8	19	1	1	1	8	2	0	1	1	1	0	1	0	0	0
209	3	48	1	1	1	75	4	8	19	1	1	1	8	2	0	2	1	1	1	0	0	0	0
209	4	48	1	2	1	75	4	8	19	1	1	1	8	2	0	3	1	1	0	1	0	0	0
210	1	49	1	2	3	50	4	8	62.5	1	1	0	8	3	0	0	1	1	0	1	0	0	1
210	2	49	1	2	3	50	4	8	62.5	1	1	0	8	3	0	1	1	1	0	1	0	0	0
210	3	49	1	1	3	50	4	8	62.5	1	1	0	8	3	0	2	1	1	1	0	0	0	0
210	4	49	1	2	3	50	4	8	62.5	1	1	0	8	3	0	3	1	1	0	1	0	0	0
211	1	56	1	3	5	90	3	6	5	0.666667	0	0	6.9	3	0	0	1	0	0	0	1	0	1
211	2	56	1	2	5	90	3	6	5	0.666667	0	0	6.9	3	0	1	1	1	0	1	0	0	0
211	3	56	1	2	5	90	3	6	5	0.666667	0	0	6.9	3	0	2	1	1	0	1	0	0	0
211	4	56	1	2	5	90	3	6	5	0.666667	0	0	6.9	3	0	3	1	1	0	1	0	0	0
212	1	58	1	5	4	70	4	6	5	1	1	0	6.9	1	0	0	0	0	0	0	0	0	1
212	2	58	1	4	4	70	4	6	5	1	1	0	6.9	1	0	1	1	0	0	0	0	1	0
212	3	58	1	4	4	70	4	6	5	1	1	0	6.9	1	0	2	1	0	0	0	0	1	0
212	4	58	1	3	4	70	4	6	5	1	1	0	6.9	1	0	3	1	0	0	0	1	0	0
213	1	48	1	4	3	70	4	6	3	0.666667	1	1	6.25	3	1	0	1	0	0	0	0	1	1
213	2	48	1	2	3	70	4	6	3	0.666667	1	1	6.25	3	1	1	1	1	0	1	0	0	0
213	3	48	1	1	3	70	4	6	3	0.666667	1	1	6.25	3	1	2	1	1	1	0	0	0	0
213	4	48	1	2	3	70	4	6	3	0.666667	1	1	6.25	3	1	3	1	1	0	1	0	0	0
214	1	47	1	5	2	30	4	6	87.5	1	1	0	6	1	0	0	0	0	0	0	0	0	1
214	2	47	1	5	2	30	4	6	87.5	1	1	0	6	1	0	1	0	0	0	0	0	0	0
214	3	47	1	5	2	30	4	6	87.5	1	1	0	6	1	0	2	0	0	0	0	0	0	0
214	4	47	1	5	2	30	4	6	87.5	1	1	0	6	1	0	3	0	0	0	0	0	0	0
215	1	56	1	2	4	15	6	4	3	1	0	1	4	1	0	0	1	1	0	1	0	0	1
215	2	56	1	4	4	15	6	4	3	1	0	1	4	1	0	1	1	0	0	0	0	1	0
215	3	56	1	3	4	15	6	4	3	1	0	1	4	1	0	2	1	0	0	0	1	0	0
215	4	56	1	3	4	15	6	4	3	1	0	1	4	1	0	3	1	0	0	0	1	0	0
216	1	56	1	4	4	60	5	10	11	1	1	1	10.9	1	1	0	1	0	0	0	0	1	1
216	2	56	1	3	4	60	5	10	11	1	1	1	10.9	1	1	1	1	0	0	0	1	0	0
216	3	56	1	3	4	60	5	10	11	1	1	1	10.9	1	1	2	1	0	0	0	1	0	0
216	4	56	1	3	4	60	5	10	11	1	1	1	10.9	1	1	3	1	0	0	0	1	0	0
217	1	56	1	4	2	15	4	10	150	1	1	0	10	3	0	0	1	0	0	0	0	1	1
217	2	56	1	4	2	15	4	10	150	1	1	0	10	3	0	1	1	0	0	0	0	1	0
217	3	56	1	4	2	15	4	10	150	1	1	0	10	3	0	2	1	0	0	0	0	1	0
217	4	56	1	4	2	15	4	10	150	1	1	0	10	3	0	3	1	0	0	0	0	1	0
218	1	52	1	2	4	80	5	6	19	1	1	0	6	2	0	0	1	1	0	1	0	0	1
218	2	52	1	2	4	80	5	6	19	1	1	0	6	2	0	1	1	1	0	1	0	0	0
218	3	52	1	1	4	80	5	6	19	1	1	0	6	2	0	2	1	1	1	0	0	0	0
218	4	52	1	1	4	80	5	6	19	1	1	0	6	2	0	3	1	1	1	0	0	0	0
219	1	58	1	2	4	10	3	6	1.5	0.666667	1	0	12	3	0	0	1	1	0	1	0	0	1
219	2	58	1	2	4	10	3	6	1.5	0.666667	1	0	12	3	0	1	1	1	0	1	0	0	0
219	3	58	1	2	4	10	3	6	1.5	0.666667	1	0	12	3	0	2	1	1	0	1	0	0	0
219	4	58	1	2	4	10	3	6	1.5	0.666667	1	0	12	3	0	3	1	1	0	1	0	0	0
220	1	53	1	4	1	50	2	8	9	0.666667	1	1	8	1	0	0	1	0	0	0	0	1	1
220	2	53	1	2	1	50	2	8	9	0.666667	1	1	8	1	0	1	1	1	0	1	0	0	0
220	3	53	1	2	1	50	2	8	9	0.666667	1	1	8	1	0	2	1	1	0	1	0	0	0
220	4	53	1	2	1	50	2	8	9	0.666667	1	1	8	1	0	3	1	1	0	1	0	0	0
221	1	52	1	3	4	30	4	4	11	0.333333	1	1	4.9	2	1	0	1	0	0	0	1	0	1
221	2	52	1	3	4	30	4	4	11	0.333333	1	1	4.9	2	1	1	1	0	0	0	1	0	0
221	3	52	1	3	4	30	4	4	11	0.333333	1	1	4.9	2	1	2	1	0	0	0	1	0	0
221	4	52	1	3	4	30	4	4	11	0.333333	1	1	4.9	2	1	3	1	0	0	0	1	0	0
222	1	57	1	5	5	50	4	8	0	1	1	0	8	1	0	0	0	0	0	0	0	0	1
222	2	57	1	5	5	50	4	8	0	1	1	0	8	1	0	1	0	0	0	0	0	0	0
222	3	57	1	5	5	50	4	8	0	1	1	0	8	1	0	2	0	0	0	0	0	0	0
222	4	57	1	5	5	50	4	8	0	1	1	0	8	1	0	3	0	0	0	0	0	0	0
223	1	41	1	3	4	70	5	8	7	1	1	0	8	2	1	0	1	0	0	0	1	0	1
223	2	41	1	2	4	70	5	8	7	1	1	0	8	2	1	1	1	1	0	1	0	0	0
223	3	41	1	1	4	70	5	8	7	1	1	0	8	2	1	2	1	1	1	0	0	0	0
223	4	41	1	1	4	70	5	8	7	1	1	0	8	2	1	3	1	1	1	0	0	0	0
224	1	59	1	4	4	5	3	6	62.5	0.666667	1	1	6.25	1	0	0	1	0	0	0	0	1	1
224	2	59	1	2	4	5	3	6	62.5	0.666667	1	1	6.25	1	0	1	1	1	0	1	0	0	0
224	3	59	1	4	4	5	3	6	62.5	0.666667	1	1	6.25	1	0	2	1	0	0	0	0	1	0
224	4	59	1	2	4	5	3	6	62.5	0.666667	1	1	6.25	1	0	3	1	1	0	1	0	0	0
225	1	49	1	4	2	2.5	4	8	0	0.666667	1	0	8	2	0	0	1	0	0	0	0	1	1
225	2	49	1	4	2	2.5	4	8	0	0.666667	1	0	8	2	0	1	1	0	0	0	0	1	0
225	3	49	1	4	2	2.5	4	8	0	0.666667	1	0	8	2	0	2	1	0	0	0	0	1	0
225	4	49	1	4	2	2.5	4	8	0	0.666667	1	0	8	2	0	3	1	0	0	0	0	1	0
226	1	50	1	2	3	20	2	6	47.5	1	1	0	10	3	0	0	1	1	0	1	0	0	1
226	2	50	1	2	3	20	2	6	47.5	1	1	0	10	3	0	1	1	1	0	1	0	0	0
226	3	50	1	1	3	20	2	6	47.5	1	1	0	10	3	0	2	1	1	1	0	0	0	0
226	4	50	1	2	3	20	2	6	47.5	1	1	0	10	3	0	3	1	1	0	1	0	0	0
227	1	57	1	1	2	30	4	6	0	0	1	0	6	2	0	0	1	1	1	0	0	0	1
227	2	57	1	2	2	30	4	6	0	0	1	0	6	2	0	1	1	1	0	1	0	0	0
227	3	57	1	1	2	30	4	6	0	0	1	0	6	2	0	2	1	1	1	0	0	0	0
227	4	57	1	1	2	30	4	6	0	0	1	0	6	2	0	3	1	1	1	0	0	0	0
228	1	56	1	1	3	35	3	6	32.5	1	1	1	6.9	1	1	0	1	1	1	0	0	0	1
228	2	56	1	2	3	35	3	6	32.5	1	1	1	6.9	1	1	1	1	1	0	1	0	0	0
228	3	56	1	1	3	35	3	6	32.5	1	1	1	6.9	1	1	2	1	1	1	0	0	0	0
228	4	56	1	1	3	35	3	6	32.5	1	1	1	6.9	1	1	3	1	1	1	0	0	0	0
229	1	43	1	4	3	20	6	4	3	1	1	0	6.15	3	0	0	1	0	0	0	0	1	1
229	2	43	1	2	3	20	6	4	3	1	1	0	6.15	3	0	1	1	1	0	1	0	0	0
229	3	43	1	2	3	20	6	4	3	1	1	0	6.15	3	0	2	1	1	0	1	0	0	0
229	4	43	1	2	3	20	6	4	3	1	1	0	6.15	3	0	3	1	1	0	1	0	0	0
230	1	43	1	1	2	30	4	4	5	0.333333	1	1	4.9	3	0	0	1	1	1	0	0	0	1
230	2	43	1	2	2	30	4	4	5	0.333333	1	1	4.9	3	0	1	1	1	0	1	0	0	0
230	3	43	1	1	2	30	4	4	5	0.333333	1	1	4.9	3	0	2	1	1	1	0	0	0	0
230	4	43	1	1	2	30	4	4	5	0.333333	1	1	4.9	3	0	3	1	1	1	0	0	0	0
231	1	49	1	3	3	2.5	3	6	3	0	0	1	6.9	2	0	0	1	0	0	0	1	0	1
231	2	49	1	2	3	2.5	3	6	3	0	0	1	6.9	2	0	1	1	1	0	1	0	0	0
231	3	49	1	3	3	2.5	3	6	3	0	0	1	6.9	2	0	2	1	0	0	0	1	0	0
231	4	49	1	2	3	2.5	3	6	3	0	0	1	6.9	2	0	3	1	1	0	1	0	0	0
232	1	47	1	2	3	45	4	8	9	1	1	1	8	2	1	0	1	1	0	1	0	0	1
232	2	47	1	2	3	45	4	8	9	1	1	1	8	2	1	1	1	1	0	1	0	0	0
232	3	47	1	2	3	45	4	8	9	1	1	1	8	2	1	2	1	1	0	1	0	0	0
232	4	47	1	2	3	45	4	8	9	1	1	1	8	2	1	3	1	1	0	1	0	0	0
233	1	47	1	2	6	50	6	6	17	0.666667	1	0	6	1	0	0	1	1	0	1	0	0	1
233	2	47	1	2	6	50	6	6	17	0.666667	1	0	6	1	0	1	1	1	0	1	0	0	0
233	3	47	1	2	6	50	6	6	17	0.666667	1	0	6	1	0	2	1	1	0	1	0	0	0
233	4	47	1	2	6	50	6	6	17	0.666667	1	0	6	1	0	3	1	1	0	1	0	0	0
234	1	58	1	2	3	40	5	8	7	0.666667	1	1	8	1	1	0	1	1	0	1	0	0	1
234	2	58	1	2	3	40	5	8	7	0.666667	1	1	8	1	1	1	1	1	0	1	0	0	0
234	3	58	1	1	3	40	5	8	7	0.666667	1	1	8	1	1	2	1	1	1	0	0	0	0
234	4	58	1	2	3	40	5	8	7	0.666667	1	1	8	1	1	3	1	1	0	1	0	0	0
235	1	55	1	2	4	25	3	6	0.25	0.666667	1	1	8.15	1	0	0	1	1	0	1	0	0	1
235	2	55	1	2	4	25	3	6	0.25	0.666667	1	1	8.15	1	0	1	1	1	0	1	0	0	0
235	3	55	1	1	4	25	3	6	0.25	0.666667	1	1	8.15	1	0	2	1	1	1	0	0	0	0
235	4	55	1	2	4	25	3	6	0.25	0.666667	1	1	8.15	1	0	3	1	1	0	1	0	0	0
236	1	54	1	4	3	2.5	4	6	3	0.333333	0	1	6	1	0	0	1	0	0	0	0	1	1
236	2	54	1	4	3	2.5	4	6	3	0.333333	0	1	6	1	0	1	1	0	0	0	0	1	0
236	3	54	1	4	3	2.5	4	6	3	0.333333	0	1	6	1	0	2	1	0	0	0	0	1	0
236	4	54	1	4	3	2.5	4	6	3	0.333333	0	1	6	1	0	3	1	0	0	0	0	1	0
237	1	52	1	2	5	80	4	6	3	0.666667	1	1	8.15	1	0	0	1	1	0	1	0	0	1
237	2	52	1	2	5	80	4	6	3	0.666667	1	1	8.15	1	0	1	1	1	0	1	0	0	0
237	3	52	1	2	5	80	4	6	3	0.666667	1	1	8.15	1	0	2	1	1	0	1	0	0	0
237	4	52	1	2	5	80	4	6	3	0.666667	1	1	8.15	1	0	3	1	1	0	1	0	0	0
238	1	42	1	3	3	20	4	8	5	0	1	0	8	2	0	0	1	0	0	0	1	0	1
238	2	42	1	3	3	20	4	8	5	0	1	0	8	2	0	1	1	0	0	0	1	0	0
238	3	42	1	3	3	20	4	8	5	0	1	0	8	2	0	2	1	0	0	0	1	0	0
238	4	42	1	3	3	20	4	8	5	0	1	0	8	2	0	3	1	0	0	0	1	0	0
239	1	53	1	3	5	2.5	3	8	62.5	1	1	0	8	3	1	0	1	0	0	0	1	0	1
239	2	53	1	3	5	2.5	3	8	62.5	1	1	0	8	3	1	1	1	0	0	0	1	0	0
239	3	53	1	3	5	2.5	3	8	62.5	1	1	0	8	3	1	2	1	0	0	0	1	0	0
239	4	53	1	3	5	2.5	3	8	62.5	1	1	0	8	3	1	3	1	0	0	0	1	0	0
240	1	57	1	3	3	30	4	4	47.5	0	1	1	4.9	1	0	0	1	0	0	0	1	0	1
240	2	57	1	2	3	30	4	4	47.5	0	1	1	4.9	1	0	1	1	1	0	1	0	0	0
240	3	57	1	2	3	30	4	4	47.5	0	1	1	4.9	1	0	2	1	1	0	1	0	0	0
240	4	57	1	3	3	30	4	4	47.5	0	1	1	4.9	1	0	3	1	0	0	0	1	0	0
241	1	53	1	1	4	10	5	6	1.5	0	0	0	6.9	2	0	0	1	1	1	0	0	0	1
241	2	53	1	2	4	10	5	6	1.5	0	0	0	6.9	2	0	1	1	1	0	1	0	0	0
241	3	53	1	2	4	10	5	6	1.5	0	0	0	6.9	2	0	2	1	1	0	1	0	0	0
241	4	53	1	1	4	10	5	6	1.5	0	0	0	6.9	2	0	3	1	1	1	0	0	0	0
242	1	45	1	2	3	2.5	4	6	0.75	0	1	1	6	2	0	0	1	1	0	1	0	0	1
242	2	45	1	2	3	2.5	4	6	0.75	0	1	1	6	2	0	1	1	1	0	1	0	0	0
242	3	45	1	1	3	2.5	4	6	0.75	0	1	1	6	2	0	2	1	1	1	0	0	0	0
242	4	45	1	2	3	2.5	4	6	0.75	0	1	1	6	2	0	3	1	1	0	1	0	0	0
243	1	45	1	2	1	2.5	5	6	3	0.666667	1	1	6.9	2	1	0	1	1	0	1	0	0	1
243	2	45	1	2	1	2.5	5	6	3	0.666667	1	1	6.9	2	1	1	1	1	0	1	0	0	0
243	3	45	1	2	1	2.5	5	6	3	0.666667	1	1	6.9	2	1	2	1	1	0	1	0	0	0
243	4	45	1	2	1	2.5	5	6	3	0.666667	1	1	6.9	2	1	3	1	1	0	1	0	0	0
244	1	49	1	3	4	60	4	8	87.5	0.333333	1	0	8	3	0	0	1	0	0	0	1	0	1
244	2	49	1	3	4	60	4	8	87.5	0.333333	1	0	8	3	0	1	1	0	0	0	1	0	0
244	3	49	1	3	4	60	4	8	87.5	0.333333	1	0	8	3	0	2	1	0	0	0	1	0	0
244	4	49	1	3	4	60	4	8	87.5	0.333333	1	0	8	3	0	3	1	0	0	0	1	0	0
245	1	49	1	4	3	50	4	4	19	0.666667	1	0	4	1	1	0	1	0	0	0	0	1	1
245	2	49	1	2	3	50	4	4	19	0.666667	1	0	4	1	1	1	1	1	0	1	0	0	0
245	3	49	1	4	3	50	4	4	19	0.666667	1	0	4	1	1	2	1	0	0	0	0	1	0
245	4	49	1	4	3	50	4	4	19	0.666667	1	0	4	1	1	3	1	0	0	0	0	1	0
246	1	50	1	2	5	2.5	4	8	0.75	0.333333	1	0	8	3	0	0	1	1	0	1	0	0	1
246	2	50	1	2	5	2.5	4	8	0.75	0.333333	1	0	8	3	0	1	1	1	0	1	0	0	0
246	3	50	1	2	5	2.5	4	8	0.75	0.333333	1	0	8	3	0	2	1	1	0	1	0	0	0
246	4	50	1	2	5	2.5	4	8	0.75	0.333333	1	0	8	3	0	3	1	1	0	1	0	0	0
247	1	46	1	2	3	5	6	6	13	0	1	0	6	2	0	0	1	1	0	1	0	0	1
247	2	46	1	2	3	5	6	6	13	0	1	0	6	2	0	1	1	1	0	1	0	0	0
247	3	46	1	3	3	5	6	6	13	0	1	0	6	2	0	2	1	0	0	0	1	0	0
247	4	46	1	2	3	5	6	6	13	0	1	0	6	2	0	3	1	1	0	1	0	0	0
248	1	59	1	3	4	60	5	8	0	0.666667	1	0	8	1	0	0	1	0	0	0	1	0	1
248	2	59	1	4	4	60	5	8	0	0.666667	1	0	8	1	0	1	1	0	0	0	0	1	0
248	3	59	1	1	4	60	5	8	0	0.666667	1	0	8	1	0	2	1	1	1	0	0	0	0
248	4	59	1	2	4	60	5	8	0	0.666667	1	0	8	1	0	3	1	1	0	1	0	0	0
249	1	47	1	2	3	50	5	4	0.75	0	1	1	8	3	0	0	1	1	0	1	0	0	1
249	2	47	1	2	3	50	5	4	0.75	0	1	1	8	3	0	1	1	1	0	1	0	0	0
249	3	47	1	2	3	50	5	4	0.75	0	1	1	8	3	0	2	1	1	0	1	0	0	0
249	4	47	1	2	3	50	5	4	0.75	0	1	1	8	3	0	3	1	1	0	1	0	0	0
250	1	49	1	4	1	2.5	2	6	0.25	0	0	1	8.15	2	0	0	1	0	0	0	0	1	1
250	2	49	1	2	1	2.5	2	6	0.25	0	0	1	8.15	2	0	1	1	1	0	1	0	0	0
250	3	49	1	2	1	2.5	2	6	0.25	0	0	1	8.15	2	0	2	1	1	0	1	0	0	0
250	4	49	1	2	1	2.5	2	6	0.25	0	0	1	8.15	2	0	3	1	1	0	1	0	0	0
251	1	49	1	2	3	25	5	8	13	0.666667	1	0	8.9	1	0	0	1	1	0	1	0	0	1
251	2	49	1	2	3	25	5	8	13	0.666667	1	0	8.9	1	0	1	1	1	0	1	0	0	0
251	3	49	1	2	3	25	5	8	13	0.666667	1	0	8.9	1	0	2	1	1	0	1	0	0	0
251	4	49	1	1	3	25	5	8	13	0.666667	1	0	8.9	1	0	3	1	1	1	0	0	0	0
252	1	47	1	4	2	15	2	6	0.25	0.666667	1	1	6.25	2	1	0	1	0	0	0	0	1	1
252	2	47	1	3	2	15	2	6	0.25	0.666667	1	1	6.25	2	1	1	1	0	0	0	1	0	0
252	3	47	1	3	2	15	2	6	0.25	0.666667	1	1	6.25	2	1	2	1	0	0	0	1	0	0
252	4	47	1	3	2	15	2	6	0.25	0.666667	1	1	6.25	2	1	3	1	0	0	0	1	0	0
253	1	50	1	2	4	60	4	6	13	1	1	0	6	3	0	0	1	1	0	1	0	0	1
253	2	50	1	2	4	60	4	6	13	1	1	0	6	3	0	1	1	1	0	1	0	0	0
253	3	50	1	1	4	60	4	6	13	1	1	0	6	3	0	2	1	1	1	0	0	0	0
253	4	50	1	2	4	60	4	6	13	1	1	0	6	3	0	3	1	1	0	1	0	0	0
254	1	58	1	2	4	2.5	4	6	0	0.333333	1	1	6	2	0	0	1	1	0	1	0	0	1
254	2	58	1	2	4	2.5	4	6	0	0.333333	1	1	6	2	0	1	1	1	0	1	0	0	0
254	3	58	1	2	4	2.5	4	6	0	0.333333	1	1	6	2	0	2	1	1	0	1	0	0	0
254	4	58	1	2	4	2.5	4	6	0	0.333333	1	1	6	2	0	3	1	1	0	1	0	0	0
255	1	49	1	2	2	65	6	4	0.25	1	0	1	4	2	1	0	1	1	0	1	0	0	1
255	2	49	1	2	2	65	6	4	0.25	1	0	1	4	2	1	1	1	1	0	1	0	0	0
255	3	49	1	2	2	65	6	4	0.25	1	0	1	4	2	1	2	1	1	0	1	0	0	0
255	4	49	1	2	2	65	6	4	0.25	1	0	1	4	2	1	3	1	1	0	1	0	0	0
256	1	41	1	3	2	70	4	8	11	0	1	0	8.9	3	0	0	1	0	0	0	1	0	1
256	2	41	1	3	2	70	4	8	11	0	1	0	8.9	3	0	1	1	0	0	0	1	0	0
256	3	41	1	3	2	70	4	8	11	0	1	0	8.9	3	0	2	1	0	0	0	1	0	0
256	4	41	1	3	2	70	4	8	11	0	1	0	8.9	3	0	3	1	0	0	0	1	0	0
257	1	53	1	2	3	70	4	4	17	1	1	1	4	3	0	0	1	1	0	1	0	0	1
257	2	53	1	2	3	70	4	4	17	1	1	1	4	3	0	1	1	1	0	1	0	0	0
257	3	53	1	2	3	70	4	4	17	1	1	1	4	3	0	2	1	1	0	1	0	0	0
257	4	53	1	2	3	70	4	4	17	1	1	1	4	3	0	3	1	1	0	1	0	0	0
258	1	53	1	2	1	2.5	3	4	5	0.333333	1	1	4	3	1	0	1	1	0	1	0	0	1
258	2	53	1	2	1	2.5	3	4	5	0.333333	1	1	4	3	1	1	1	1	0	1	0	0	0
258	3	53	1	1	1	2.5	3	4	5	0.333333	1	1	4	3	1	2	1	1	1	0	0	0	0
258	4	53	1	2	1	2.5	3	4	5	0.333333	1	1	4	3	1	3	1	1	0	1	0	0	0
259	1	51	1	1	3	75	6	4	0	0.333333	1	0	4.9	3	1	0	1	1	1	0	0	0	1
259	2	51	1	2	3	75	6	4	0	0.333333	1	0	4.9	3	1	1	1	1	0	1	0	0	0
259	3	51	1	1	3	75	6	4	0	0.333333	1	0	4.9	3	1	2	1	1	1	0	0	0	0
259	4	51	1	2	3	75	6	4	0	0.333333	1	0	4.9	3	1	3	1	1	0	1	0	0	0
260	1	54	1	3	2	70	5	6	9	1	1	0	6	1	0	0	1	0	0	0	1	0	1
260	2	54	1	3	2	70	5	6	9	1	1	0	6	1	0	1	1	0	0	0	1	0	0
260	3	54	1	1	2	70	5	6	9	1	1	0	6	1	0	2	1	1	1	0	0	0	0
260	4	54	1	1	2	70	5	6	9	1	1	0	6	1	0	3	1	1	1	0	0	0	0
261	1	54	1	3	2	15	4	6	15	1	1	0	6	1	0	0	1	0	0	0	1	0	1
261	2	54	1	3	2	15	4	6	15	1	1	0	6	1	0	1	1	0	0	0	1	0	0
261	3	54	1	3	2	15	4	6	15	1	1	0	6	1	0	2	1	0	0	0	1	0	0
261	4	54	1	3	2	15	4	6	15	1	1	0	6	1	0	3	1	0	0	0	1	0	0
263	1	53	1	4	1	2.5	4	4	0.25	0	0	1	4.9	1	0	0	1	0	0	0	0	1	1
263	2	53	1	4	1	2.5	4	4	0.25	0	0	1	4.9	1	0	1	1	0	0	0	0	1	0
263	3	53	1	4	1	2.5	4	4	0.25	0	0	1	4.9	1	0	2	1	0	0	0	0	1	0
263	4	53	1	4	1	2.5	4	4	0.25	0	0	1	4.9	1	0	3	1	0	0	0	0	1	0
264	1	48	1	4	2	30	5	8	3	0	1	1	8.9	2	0	0	1	0	0	0	0	1	1
264	2	48	1	2	2	30	5	8	3	0	1	1	8.9	2	0	1	1	1	0	1	0	0	0
264	3	48	1	2	2	30	5	8	3	0	1	1	8.9	2	0	2	1	1	0	1	0	0	0
264	4	48	1	2	2	30	5	8	3	0	1	1	8.9	2	0	3	1	1	0	1	0	0	0
265	1	54	1	5	3	10	2	6	37.5	1	1	0	6	1	1	0	0	0	0	0	0	0	1
265	2	54	1	5	3	10	2	6	37.5	1	1	0	6	1	1	1	0	0	0	0	0	0	0
265	3	54	1	5	3	10	2	6	37.5	1	1	0	6	1	1	2	0	0	0	0	0	0	0
265	4	54	1	5	3	10	2	6	37.5	1	1	0	6	1	1	3	0	0	0	0	0	0	0
266	1	40	1	4	3	2.5	5	8	3	1	1	0	8	2	0	0	1	0	0	0	0	1	1
266	2	40	1	2	3	2.5	5	8	3	1	1	0	8	2	0	1	1	1	0	1	0	0	0
266	3	40	1	4	3	2.5	5	8	3	1	1	0	8	2	0	2	1	0	0	0	0	1	0
266	4	40	1	2	3	2.5	5	8	3	1	1	0	8	2	0	3	1	1	0	1	0	0	0
267	1	45	1	1	1	50	4	6	9	0.666667	1	0	8.15	2	0	0	1	1	1	0	0	0	1
267	2	45	1	1	1	50	4	6	9	0.666667	1	0	8.15	2	0	1	1	1	1	0	0	0	0
267	3	45	1	1	1	50	4	6	9	0.666667	1	0	8.15	2	0	2	1	1	1	0	0	0	0
267	4	45	1	2	1	50	4	6	9	0.666667	1	0	8.15	2	0	3	1	1	0	1	0	0	0
268	1	56	1	1	3	10	3	6	0.75	0.333333	1	0	6	2	1	0	1	1	1	0	0	0	1
268	2	56	1	1	3	10	3	6	0.75	0.333333	1	0	6	2	1	1	1	1	1	0	0	0	0
268	3	56	1	1	3	10	3	6	0.75	0.333333	1	0	6	2	1	2	1	1	1	0	0	0	0
268	4	56	1	1	3	10	3	6	0.75	0.333333	1	0	6	2	1	3	1	1	1	0	0	0	0
269	1	44	1	2	4	65	3	8	11	0.666667	1	1	8.9	3	0	0	1	1	0	1	0	0	1
269	2	44	1	2	4	65	3	8	11	0.666667	1	1	8.9	3	0	1	1	1	0	1	0	0	0
269	3	44	1	1	4	65	3	8	11	0.666667	1	1	8.9	3	0	2	1	1	1	0	0	0	0
269	4	44	1	1	4	65	3	8	11	0.666667	1	1	8.9	3	0	3	1	1	1	0	0	0	0
270	1	40	1	4	2	10	4	2.15	11	1	1	1	4.3	2	1	0	1	0	0	0	0	1	1
270	2	40	1	4	2	10	4	2.15	11	1	1	1	4.3	2	1	1	1	0	0	0	0	1	0
270	3	40	1	4	2	10	4	2.15	11	1	1	1	4.3	2	1	2	1	0	0	0	0	1	0
270	4	40	1	4	2	10	4	2.15	11	1	1	1	4.3	2	1	3	1	0	0	0	0	1	0
271	1	43	1	2	4	5	4	6	5	0	1	0	6.25	1	0	0	1	1	0	1	0	0	1
271	2	43	1	3	4	5	4	6	5	0	1	0	6.25	1	0	1	1	0	0	0	1	0	0
271	3	43	1	2	4	5	4	6	5	0	1	0	6.25	1	0	2	1	1	0	1	0	0	0
271	4	43	1	3	4	5	4	6	5	0	1	0	6.25	1	0	3	1	0	0	0	1	0	0
272	1	53	1	3	4	2.5	2	6	0.75	1	0	0	6	2	1	0	1	0	0	0	1	0	1
272	2	53	1	3	4	2.5	2	6	0.75	1	0	0	6	2	1	1	1	0	0	0	1	0	0
272	3	53	1	1	4	2.5	2	6	0.75	1	0	0	6	2	1	2	1	1	1	0	0	0	0
272	4	53	1	1	4	2.5	2	6	0.75	1	0	0	6	2	1	3	1	1	1	0	0	0	0
273	1	49	1	3	1	75	4	4	0.25	0.666667	1	1	6.15	1	1	0	1	0	0	0	1	0	1
273	2	49	1	3	1	75	4	4	0.25	0.666667	1	1	6.15	1	1	1	1	0	0	0	1	0	0
273	3	49	1	1	1	75	4	4	0.25	0.666667	1	1	6.15	1	1	2	1	1	1	0	0	0	0
273	4	49	1	1	1	75	4	4	0.25	0.666667	1	1	6.15	1	1	3	1	1	1	0	0	0	0
274	1	59	1	5	1	2.5	4	4	37.5	1	1	0	4.9	1	0	0	0	0	0	0	0	0	1
274	2	59	1	5	1	2.5	4	4	37.5	1	1	0	4.9	1	0	1	0	0	0	0	0	0	0
274	3	59	1	5	1	2.5	4	4	37.5	1	1	0	4.9	1	0	2	0	0	0	0	0	0	0
274	4	59	1	5	1	2.5	4	4	37.5	1	1	0	4.9	1	0	3	0	0	0	0	0	0	0
276	1	56	1	3	5	2.5	4	6	5	0.333333	1	0	8.15	3	1	0	1	0	0	0	1	0	1
276	2	56	1	2	5	2.5	4	6	5	0.333333	1	0	8.15	3	1	1	1	1	0	1	0	0	0
276	3	56	1	1	5	2.5	4	6	5	0.333333	1	0	8.15	3	1	2	1	1	1	0	0	0	0
276	4	56	1	2	5	2.5	4	6	5	0.333333	1	0	8.15	3	1	3	1	1	0	1	0	0	0
277	1	47	1	3	4	15	6	6	3	0.666667	1	0	6.9	2	1	0	1	0	0	0	1	0	1
277	2	47	1	3	4	15	6	6	3	0.666667	1	0	6.9	2	1	1	1	0	0	0	1	0	0
277	3	47	1	1	4	15	6	6	3	0.666667	1	0	6.9	2	1	2	1	1	1	0	0	0	0
277	4	47	1	2	4	15	6	6	3	0.666667	1	0	6.9	2	1	3	1	1	0	1	0	0	0
278	1	58	1	3	4	10	5	8	9	0	1	0	8	1	0	0	1	0	0	0	1	0	1
278	2	58	1	3	4	10	5	8	9	0	1	0	8	1	0	1	1	0	0	0	1	0	0
278	3	58	1	3	4	10	5	8	9	0	1	0	8	1	0	2	1	0	0	0	1	0	0
278	4	58	1	3	4	10	5	8	9	0	1	0	8	1	0	3	1	0	0	0	1	0	0
279	1	49	1	4	2	60	4	8	0.75	1	1	0	8.9	2	1	0	1	0	0	0	0	1	1
279	2	49	1	2	2	60	4	8	0.75	1	1	0	8.9	2	1	1	1	1	0	1	0	0	0
279	3	49	1	4	2	60	4	8	0.75	1	1	0	8.9	2	1	2	1	0	0	0	0	1	0
279	4	49	1	2	2	60	4	8	0.75	1	1	0	8.9	2	1	3	1	1	0	1	0	0	0
280	1	58	1	1	3	2.5	3	6	11	0.666667	1	1	12	1	1	0	1	1	1	0	0	0	1
280	2	58	1	2	3	2.5	3	6	11	0.666667	1	1	12	1	1	1	1	1	0	1	0	0	0
280	3	58	1	1	3	2.5	3	6	11	0.666667	1	1	12	1	1	2	1	1	1	0	0	0	0
280	4	58	1	1	3	2.5	3	6	11	0.666667	1	1	12	1	1	3	1	1	1	0	0	0	0
281	1	56	1	5	2	2.5	4	6	150	0.333333	1	1	12	1	1	0	0	0	0	0	0	0	1
281	2	56	1	5	2	2.5	4	6	150	0.333333	1	1	12	1	1	1	0	0	0	0	0	0	0
281	3	56	1	5	2	2.5	4	6	150	0.333333	1	1	12	1	1	2	0	0	0	0	0	0	0
281	4	56	1	5	2	2.5	4	6	150	0.333333	1	1	12	1	1	3	0	0	0	0	0	0	0
282	1	50	1	4	3	2.5	4	6	0.75	0.666667	0	0	10	2	0	0	1	0	0	0	0	1	1
282	2	50	1	4	3	2.5	4	6	0.75	0.666667	0	0	10	2	0	1	1	0	0	0	0	1	0
282	3	50	1	4	3	2.5	4	6	0.75	0.666667	0	0	10	2	0	2	1	0	0	0	0	1	0
282	4	50	1	4	3	2.5	4	6	0.75	0.666667	0	0	10	2	0	3	1	0	0	0	0	1	0
283	1	42	1	2	6	10	5	4	0.75	1	0	1	6.15	2	0	0	1	1	0	1	0	0	1
283	2	42	1	2	6	10	5	4	0.75	1	0	1	6.15	2	0	1	1	1	0	1	0	0	0
283	3	42	1	1	6	10	5	4	0.75	1	0	1	6.15	2	0	2	1	1	1	0	0	0	0
283	4	42	1	1	6	10	5	4	0.75	1	0	1	6.15	2	0	3	1	1	1	0	0	0	0
284	1	55	1	4	3	10	3	8	9	0.666667	1	0	10.15	3	0	0	1	0	0	0	0	1	1
284	2	55	1	2	3	10	3	8	9	0.666667	1	0	10.15	3	0	1	1	1	0	1	0	0	0
284	3	55	1	2	3	10	3	8	9	0.666667	1	0	10.15	3	0	2	1	1	0	1	0	0	0
284	4	55	1	2	3	10	3	8	9	0.666667	1	0	10.15	3	0	3	1	1	0	1	0	0	0
285	1	41	1	4	4	50	5	4	5	0	0	0	4.9	2	1	0	1	0	0	0	0	1	1
285	2	41	1	4	4	50	5	4	5	0	0	0	4.9	2	1	1	1	0	0	0	0	1	0
285	3	41	1	4	4	50	5	4	5	0	0	0	4.9	2	1	2	1	0	0	0	0	1	0
285	4	41	1	4	4	50	5	4	5	0	0	0	4.9	2	1	3	1	0	0	0	0	1	0
286	1	48	1	2	5	70	5	8	15	1	1	1	10.15	2	1	0	1	1	0	1	0	0	1
286	2	48	1	2	5	70	5	8	15	1	1	1	10.15	2	1	1	1	1	0	1	0	0	0
286	3	48	1	1	5	70	5	8	15	1	1	1	10.15	2	1	2	1	1	1	0	0	0	0
286	4	48	1	1	5	70	5	8	15	1	1	1	10.15	2	1	3	1	1	1	0	0	0	0
287	1	57	1	4	1	30	3	4	1.5	0.666667	0	1	4	3	0	0	1	0	0	0	0	1	1
287	2	57	1	4	1	30	3	4	1.5	0.666667	0	1	4	3	0	1	1	0	0	0	0	1	0
287	3	57	1	4	1	30	3	4	1.5	0.666667	0	1	4	3	0	2	1	0	0	0	0	1	0
287	4	57	1	4	1	30	3	4	1.5	0.666667	0	1	4	3	0	3	1	0	0	0	0	1	0
288	1	47	1	4	4	65	4	6	0	0	0	0	6.9	2	1	0	1	0	0	0	0	1	1
288	2	47	1	2	4	65	4	6	0	0	0	0	6.9	2	1	1	1	1	0	1	0	0	0
288	3	47	1	1	4	65	4	6	0	0	0	0	6.9	2	1	2	1	1	1	0	0	0	0
288	4	47	1	1	4	65	4	6	0	0	0	0	6.9	2	1	3	1	1	1	0	0	0	0
289	1	56	1	3	2	10	3	2.15	3	0.333333	0	1	6.15	2	1	0	1	0	0	0	1	0	1
289	2	56	1	3	2	10	3	2.15	3	0.333333	0	1	6.15	2	1	1	1	0	0	0	1	0	0
289	3	56	1	3	2	10	3	2.15	3	0.333333	0	1	6.15	2	1	2	1	0	0	0	1	0	0
289	4	56	1	3	2	10	3	2.15	3	0.333333	0	1	6.15	2	1	3	1	0	0	0	1	0	0
290	1	48	1	4	3	30	4	8	22.5	1	1	0	8.9	2	0	0	1	0	0	0	0	1	1
290	2	48	1	4	3	30	4	8	22.5	1	1	0	8.9	2	0	1	1	0	0	0	0	1	0
290	3	48	1	4	3	30	4	8	22.5	1	1	0	8.9	2	0	2	1	0	0	0	0	1	0
290	4	48	1	4	3	30	4	8	22.5	1	1	0	8.9	2	0	3	1	0	0	0	0	1	0
291	1	47	1	2	3	2.5	4	6	19	0.333333	1	1	6.9	2	1	0	1	1	0	1	0	0	1
291	2	47	1	2	3	2.5	4	6	19	0.333333	1	1	6.9	2	1	1	1	1	0	1	0	0	0
291	3	47	1	2	3	2.5	4	6	19	0.333333	1	1	6.9	2	1	2	1	1	0	1	0	0	0
291	4	47	1	3	3	2.5	4	6	19	0.333333	1	1	6.9	2	1	3	1	0	0	0	1	0	0
292	1	42	1	3	2	5	4	6	27.5	1	1	1	6	3	0	0	1	0	0	0	1	0	1
292	2	42	1	3	2	5	4	6	27.5	1	1	1	6	3	0	1	1	0	0	0	1	0	0
292	3	42	1	1	2	5	4	6	27.5	1	1	1	6	3	0	2	1	1	1	0	0	0	0
292	4	42	1	1	2	5	4	6	27.5	1	1	1	6	3	0	3	1	1	1	0	0	0	0
293	1	44	1	3	1	2.5	4	6	0	0	0	0	6	3	1	0	1	0	0	0	1	0	1
293	2	44	1	3	1	2.5	4	6	0	0	0	0	6	3	1	1	1	0	0	0	1	0	0
293	3	44	1	3	1	2.5	4	6	0	0	0	0	6	3	1	2	1	0	0	0	1	0	0
293	4	44	1	3	1	2.5	4	6	0	0	0	0	6	3	1	3	1	0	0	0	1	0	0
294	1	49	1	3	4	30	5	4	0	0.333333	0	1	10	1	1	0	1	0	0	0	1	0	1
294	2	49	1	3	4	30	5	4	0	0.333333	0	1	10	1	1	1	1	0	0	0	1	0	0
294	3	49	1	3	4	30	5	4	0	0.333333	0	1	10	1	1	2	1	0	0	0	1	0	0
294	4	49	1	3	4	30	5	4	0	0.333333	0	1	10	1	1	3	1	0	0	0	1	0	0
295	1	59	1	2	1	20	5	8	7	0	0	0	8.25	1	0	0	1	1	0	1	0	0	1
295	2	59	1	2	1	20	5	8	7	0	0	0	8.25	1	0	1	1	1	0	1	0	0	0
295	3	59	1	1	1	20	5	8	7	0	0	0	8.25	1	0	2	1	1	1	0	0	0	0
295	4	59	1	3	1	20	5	8	7	0	0	0	8.25	1	0	3	1	0	0	0	1	0	0
296	1	50	1	1	3	40	5	6	11	1	1	1	10	1	0	0	1	1	1	0	0	0	1
296	2	50	1	1	3	40	5	6	11	1	1	1	10	1	0	1	1	1	1	0	0	0	0
296	3	50	1	1	3	40	5	6	11	1	1	1	10	1	0	2	1	1	1	0	0	0	0
296	4	50	1	1	3	40	5	6	11	1	1	1	10	1	0	3	1	1	1	0	0	0	0
297	1	41	1	2	2	20	4	6	19	1	1	0	6.9	2	1	0	1	1	0	1	0	0	1
297	2	41	1	2	2	20	4	6	19	1	1	0	6.9	2	1	1	1	1	0	1	0	0	0
297	3	41	1	1	2	20	4	6	19	1	1	0	6.9	2	1	2	1	1	1	0	0	0	0
297	4	41	1	1	2	20	4	6	19	1	1	0	6.9	2	1	3	1	1	1	0	0	0	0
298	1	49	1	1	1	10	6	4	3	1	1	1	4.9	2	1	0	1	1	1	0	0	0	1
298	2	49	1	2	1	10	6	4	3	1	1	1	4.9	2	1	1	1	1	0	1	0	0	0
298	3	49	1	1	1	10	6	4	3	1	1	1	4.9	2	1	2	1	1	1	0	0	0	0
298	4	49	1	2	1	10	6	4	3	1	1	1	4.9	2	1	3	1	1	0	1	0	0	0
299	1	49	1	4	1	60	4	4	0.25	1	1	1	4.9	1	1	0	1	0	0	0	0	1	1
299	2	49	1	2	1	60	4	4	0.25	1	1	1	4.9	1	1	1	1	1	0	1	0	0	0
299	3	49	1	4	1	60	4	4	0.25	1	1	1	4.9	1	1	2	1	0	0	0	0	1	0
299	4	49	1	2	1	60	4	4	0.25	1	1	1	4.9	1	1	3	1	1	0	1	0	0	0
301	1	52	1	3	3	2.5	5	4	0	0	1	1	8	3	0	0	1	0	0	0	1	0	1
301	2	52	1	3	3	2.5	5	4	0	0	1	1	8	3	0	1	1	0	0	0	1	0	0
301	3	52	1	3	3	2.5	5	4	0	0	1	1	8	3	0	2	1	0	0	0	1	0	0
301	4	52	1	3	3	2.5	5	4	0	0	1	1	8	3	0	3	1	0	0	0	1	0	0
302	1	51	1	2	4	2.5	4	6	0.75	0.333333	1	0	8.15	2	0	0	1	1	0	1	0	0	1
302	2	51	1	5	4	2.5	4	6	0.75	0.333333	1	0	8.15	2	0	1	0	0	0	0	0	0	0
302	3	51	1	2	4	2.5	4	6	0.75	0.333333	1	0	8.15	2	0	2	1	1	0	1	0	0	0
302	4	51	1	2	4	2.5	4	6	0.75	0.333333	1	0	8.15	2	0	3	1	1	0	1	0	0	0
303	1	47	1	3	4	35	5	4	15	1	1	0	4.9	3	1	0	1	0	0	0	1	0	1
303	2	47	1	3	4	35	5	4	15	1	1	0	4.9	3	1	1	1	0	0	0	1	0	0
303	3	47	1	3	4	35	5	4	15	1	1	0	4.9	3	1	2	1	0	0	0	1	0	0
303	4	47	1	3	4	35	5	4	15	1	1	0	4.9	3	1	3	1	0	0	0	1	0	0
304	1	59	1	3	5	10	2	8	62.5	1	1	0	10.15	1	0	0	1	0	0	0	1	0	1
304	2	59	1	2	5	10	2	8	62.5	1	1	0	10.15	1	0	1	1	1	0	1	0	0	0
304	3	59	1	4	5	10	2	8	62.5	1	1	0	10.15	1	0	2	1	0	0	0	0	1	0
304	4	59	1	2	5	10	2	8	62.5	1	1	0	10.15	1	0	3	1	1	0	1	0	0	0
305	1	42	1	3	4	2.5	4	6	5	1	1	0	6	3	0	0	1	0	0	0	1	0	1
305	2	42	1	3	4	2.5	4	6	5	1	1	0	6	3	0	1	1	0	0	0	1	0	0
305	3	42	1	3	4	2.5	4	6	5	1	1	0	6	3	0	2	1	0	0	0	1	0	0
305	4	42	1	3	4	2.5	4	6	5	1	1	0	6	3	0	3	1	0	0	0	1	0	0
306	1	49	1	1	3	10	5	6	1.5	0.333333	0	1	6.9	2	0	0	1	1	1	0	0	0	1
306	2	49	1	2	3	10	5	6	1.5	0.333333	0	1	6.9	2	0	1	1	1	0	1	0	0	0
306	3	49	1	1	3	10	5	6	1.5	0.333333	0	1	6.9	2	0	2	1	1	1	0	0	0	0
306	4	49	1	1	3	10	5	6	1.5	0.333333	0	1	6.9	2	0	3	1	1	1	0	0	0	0
307	1	40	1	5	3	25	5	4	0	0	1	0	8	3	0	0	0	0	0	0	0	0	1
307	2	40	1	5	3	25	5	4	0	0	1	0	8	3	0	1	0	0	0	0	0	0	0
307	3	40	1	1	3	25	5	4	0	0	1	0	8	3	0	2	1	1	1	0	0	0	0
307	4	40	1	2	3	25	5	4	0	0	1	0	8	3	0	3	1	1	0	1	0	0	0
308	1	45	1	2	3	15	5	10	9	1	1	0	10.9	3	1	0	1	1	0	1	0	0	1
308	2	45	1	2	3	15	5	10	9	1	1	0	10.9	3	1	1	1	1	0	1	0	0	0
308	3	45	1	1	3	15	5	10	9	1	1	0	10.9	3	1	2	1	1	1	0	0	0	0
308	4	45	1	1	3	15	5	10	9	1	1	0	10.9	3	1	3	1	1	1	0	0	0	0
309	1	49	1	1	4	50	4	8	0	0.333333	0	0	8.9	2	0	0	1	1	1	0	0	0	1
309	2	49	1	2	4	50	4	8	0	0.333333	0	0	8.9	2	0	1	1	1	0	1	0	0	0
309	3	49	1	1	4	50	4	8	0	0.333333	0	0	8.9	2	0	2	1	1	1	0	0	0	0
309	4	49	1	2	4	50	4	8	0	0.333333	0	0	8.9	2	0	3	1	1	0	1	0	0	0
310	1	43	1	5	3	50	5	8	0	0	1	0	8.25	1	0	0	0	0	0	0	0	0	1
310	2	43	1	5	3	50	5	8	0	0	1	0	8.25	1	0	1	0	0	0	0	0	0	0
310	3	43	1	5	3	50	5	8	0	0	1	0	8.25	1	0	2	0	0	0	0	0	0	0
310	4	43	1	5	3	50	5	8	0	0	1	0	8.25	1	0	3	0	0	0	0	0	0	0
311	1	53	1	4	5	50	5	4	0.25	0.666667	1	1	4.9	2	1	0	1	0	0	0	0	1	1
311	2	53	1	2	5	50	5	4	0.25	0.666667	1	1	4.9	2	1	1	1	1	0	1	0	0	0
311	3	53	1	1	5	50	5	4	0.25	0.666667	1	1	4.9	2	1	2	1	1	1	0	0	0	0
311	4	53	1	1	5	50	5	4	0.25	0.666667	1	1	4.9	2	1	3	1	1	1	0	0	0	0
312	1	48	1	1	3	75	5	6	9	1	1	1	6	2	1	0	1	1	1	0	0	0	1
312	2	48	1	2	3	75	5	6	9	1	1	1	6	2	1	1	1	1	0	1	0	0	0
312	3	48	1	1	3	75	5	6	9	1	1	1	6	2	1	2	1	1	1	0	0	0	0
312	4	48	1	1	3	75	5	6	9	1	1	1	6	2	1	3	1	1	1	0	0	0	0
313	1	47	1	1	1	2.5	3	4	0	0	0	1	8	2	1	0	1	1	1	0	0	0	1
313	2	47	1	1	1	2.5	3	4	0	0	0	1	8	2	1	1	1	1	1	0	0	0	0
313	3	47	1	2	1	2.5	3	4	0	0	0	1	8	2	1	2	1	1	0	1	0	0	0
313	4	47	1	1	1	2.5	3	4	0	0	0	1	8	2	1	3	1	1	1	0	0	0	0
314	1	54	1	1	4	10	5	4	0.25	1	1	0	8	3	0	0	1	1	1	0	0	0	1
314	2	54	1	2	4	10	5	4	0.25	1	1	0	8	3	0	1	1	1	0	1	0	0	0
314	3	54	1	1	4	10	5	4	0.25	1	1	0	8	3	0	2	1	1	1	0	0	0	0
314	4	54	1	1	4	10	5	4	0.25	1	1	0	8	3	0	3	1	1	1	0	0	0	0
315	1	58	1	1	1	10	2	6	11	0	1	0	12	1	0	0	1	1	1	0	0	0	1
315	2	58	1	1	1	10	2	6	11	0	1	0	12	1	0	1	1	1	1	0	0	0	0
315	3	58	1	1	1	10	2	6	11	0	1	0	12	1	0	2	1	1	1	0	0	0	0
315	4	58	1	1	1	10	2	6	11	0	1	0	12	1	0	3	1	1	1	0	0	0	0
316	1	56	1	3	2	40	4	8	0.25	0.666667	1	0	10.15	2	0	0	1	0	0	0	1	0	1
316	2	56	1	2	2	40	4	8	0.25	0.666667	1	0	10.15	2	0	1	1	1	0	1	0	0	0
316	3	56	1	1	2	40	4	8	0.25	0.666667	1	0	10.15	2	0	2	1	1	1	0	0	0	0
316	4	56	1	2	2	40	4	8	0.25	0.666667	1	0	10.15	2	0	3	1	1	0	1	0	0	0
317	1	49	1	3	2	20	2	6	5	0.666667	1	0	6.9	1	0	0	1	0	0	0	1	0	1
317	2	49	1	2	2	20	2	6	5	0.666667	1	0	6.9	1	0	1	1	1	0	1	0	0	0
317	3	49	1	1	2	20	2	6	5	0.666667	1	0	6.9	1	0	2	1	1	1	0	0	0	0
317	4	49	1	2	2	20	2	6	5	0.666667	1	0	6.9	1	0	3	1	1	0	1	0	0	0
318	1	50	1	2	1	90	5	4	0	0.333333	1	1	4.9	3	0	0	1	1	0	1	0	0	1
318	2	50	1	2	1	90	5	4	0	0.333333	1	1	4.9	3	0	1	1	1	0	1	0	0	0
318	3	50	1	1	1	90	5	4	0	0.333333	1	1	4.9	3	0	2	1	1	1	0	0	0	0
318	4	50	1	1	1	90	5	4	0	0.333333	1	1	4.9	3	0	3	1	1	1	0	0	0	0
319	1	49	1	4	1	85	5	6	11	0.666667	1	1	8.15	3	0	0	1	0	0	0	0	1	1
319	2	49	1	4	1	85	5	6	11	0.666667	1	1	8.15	3	0	1	1	0	0	0	0	1	0
319	3	49	1	4	1	85	5	6	11	0.666667	1	1	8.15	3	0	2	1	0	0	0	0	1	0
319	4	49	1	4	1	85	5	6	11	0.666667	1	1	8.15	3	0	3	1	0	0	0	0	1	0
320	1	54	1	5	1	20	5	4	0	0.333333	0	1	8	3	1	0	0	0	0	0	0	0	1
320	2	54	1	5	1	20	5	4	0	0.333333	0	1	8	3	1	1	0	0	0	0	0	0	0
320	3	54	1	5	1	20	5	4	0	0.333333	0	1	8	3	1	2	0	0	0	0	0	0	0
320	4	54	1	5	1	20	5	4	0	0.333333	0	1	8	3	1	3	0	0	0	0	0	0	0
321	1	42	1	2	4	50	5	6	0	0.666667	1	0	6.9	2	0	0	1	1	0	1	0	0	1
321	2	42	1	2	4	50	5	6	0	0.666667	1	0	6.9	2	0	1	1	1	0	1	0	0	0
321	3	42	1	2	4	50	5	6	0	0.666667	1	0	6.9	2	0	2	1	1	0	1	0	0	0
321	4	42	1	2	4	50	5	6	0	0.666667	1	0	6.9	2	0	3	1	1	0	1	0	0	0
322	1	47	1	2	3	80	5	8	0	0.333333	1	0	8	3	0	0	1	1	0	1	0	0	1
322	2	47	1	2	3	80	5	8	0	0.333333	1	0	8	3	0	1	1	1	0	1	0	0	0
322	3	47	1	1	3	80	5	8	0	0.333333	1	0	8	3	0	2	1	1	1	0	0	0	0
322	4	47	1	2	3	80	5	8	0	0.333333	1	0	8	3	0	3	1	1	0	1	0	0	0
323	1	50	1	1	4	5	4	4	0	0.333333	1	0	8	3	0	0	1	1	1	0	0	0	1
323	2	50	1	1	4	5	4	4	0	0.333333	1	0	8	3	0	1	1	1	1	0	0	0	0
323	3	50	1	1	4	5	4	4	0	0.333333	1	0	8	3	0	2	1	1	1	0	0	0	0
323	4	50	1	1	4	5	4	4	0	0.333333	1	0	8	3	0	3	1	1	1	0	0	0	0
324	1	46	1	4	3	30	5	6	3	1	1	1	6.9	3	1	0	1	0	0	0	0	1	1
324	2	46	1	2	3	30	5	6	3	1	1	1	6.9	3	1	1	1	1	0	1	0	0	0
324	3	46	1	4	3	30	5	6	3	1	1	1	6.9	3	1	2	1	0	0	0	0	1	0
324	4	46	1	2	3	30	5	6	3	1	1	1	6.9	3	1	3	1	1	0	1	0	0	0
325	1	56	1	2	4	30	5	8	7	0	1	1	10.15	2	1	0	1	1	0	1	0	0	1
325	2	56	1	2	4	30	5	8	7	0	1	1	10.15	2	1	1	1	1	0	1	0	0	0
325	3	56	1	1	4	30	5	8	7	0	1	1	10.15	2	1	2	1	1	1	0	0	0	0
325	4	56	1	1	4	30	5	8	7	0	1	1	10.15	2	1	3	1	1	1	0	0	0	0
326	1	49	1	3	2	60	5	4	7	0.333333	1	1	6.15	3	1	0	1	0	0	0	1	0	1
326	2	49	1	3	2	60	5	4	7	0.333333	1	1	6.15	3	1	1	1	0	0	0	1	0	0
326	3	49	1	3	2	60	5	4	7	0.333333	1	1	6.15	3	1	2	1	0	0	0	1	0	0
326	4	49	1	3	2	60	5	4	7	0.333333	1	1	6.15	3	1	3	1	0	0	0	1	0	0
327	1	47	1	1	1	2.5	4	6	0	0.666667	1	0	10	2	0	0	1	1	1	0	0	0	1
327	2	47	1	1	1	2.5	4	6	0	0.666667	1	0	10	2	0	1	1	1	1	0	0	0	0
327	3	47	1	2	1	2.5	4	6	0	0.666667	1	0	10	2	0	2	1	1	0	1	0	0	0
327	4	47	1	1	1	2.5	4	6	0	0.666667	1	0	10	2	0	3	1	1	1	0	0	0	0
328	1	43	1	5	3	2.5	2	4	0.75	1	1	0	8	2	0	0	0	0	0	0	0	0	1
328	2	43	1	5	3	2.5	2	4	0.75	1	1	0	8	2	0	1	0	0	0	0	0	0	0
328	3	43	1	5	3	2.5	2	4	0.75	1	1	0	8	2	0	2	0	0	0	0	0	0	0
328	4	43	1	5	3	2.5	2	4	0.75	1	1	0	8	2	0	3	0	0	0	0	0	0	0
329	1	42	1	1	3	2.5	6	6	0	0.666667	0	1	8.15	3	1	0	1	1	1	0	0	0	1
329	2	42	1	3	3	2.5	6	6	0	0.666667	0	1	8.15	3	1	1	1	0	0	0	1	0	0
329	3	42	1	1	3	2.5	6	6	0	0.666667	0	1	8.15	3	1	2	1	1	1	0	0	0	0
329	4	42	1	2	3	2.5	6	6	0	0.666667	0	1	8.15	3	1	3	1	1	0	1	0	0	0
330	1	45	1	1	3	20	6	8	9	0	1	0	8.9	2	0	0	1	1	1	0	0	0	1
330	2	45	1	2	3	20	6	8	9	0	1	0	8.9	2	0	1	1	1	0	1	0	0	0
330	3	45	1	1	3	20	6	8	9	0	1	0	8.9	2	0	2	1	1	1	0	0	0	0
330	4	45	1	2	3	20	6	8	9	0	1	0	8.9	2	0	3	1	1	0	1	0	0	0
331	1	54	1	5	3	85	5	6	11	1	1	0	6	2	0	0	0	0	0	0	0	0	1
331	2	54	1	5	3	85	5	6	11	1	1	0	6	2	0	1	0	0	0	0	0	0	0
331	3	54	1	5	3	85	5	6	11	1	1	0	6	2	0	2	0	0	0	0	0	0	0
331	4	54	1	5	3	85	5	6	11	1	1	0	6	2	0	3	0	0	0	0	0	0	0
332	1	48	1	2	3	2.5	6	6	11	0.666667	1	1	6	3	1	0	1	1	0	1	0	0	1
332	2	48	1	2	3	2.5	6	6	11	0.666667	1	1	6	3	1	1	1	1	0	1	0	0	0
332	3	48	1	2	3	2.5	6	6	11	0.666667	1	1	6	3	1	2	1	1	0	1	0	0	0
332	4	48	1	2	3	2.5	6	6	11	0.666667	1	1	6	3	1	3	1	1	0	1	0	0	0
333	1	49	1	1	3	10	3	6	9	0.333333	0	1	6.9	3	0	0	1	1	1	0	0	0	1
333	2	49	1	1	3	10	3	6	9	0.333333	0	1	6.9	3	0	1	1	1	1	0	0	0	0
333	3	49	1	2	3	10	3	6	9	0.333333	0	1	6.9	3	0	2	1	1	0	1	0	0	0
333	4	49	1	2	3	10	3	6	9	0.333333	0	1	6.9	3	0	3	1	1	0	1	0	0	0
334	1	48	1	2	3	5	5	6	0.75	1	1	0	6.9	2	1	0	1	1	0	1	0	0	1
334	2	48	1	2	3	5	5	6	0.75	1	1	0	6.9	2	1	1	1	1	0	1	0	0	0
334	3	48	1	2	3	5	5	6	0.75	1	1	0	6.9	2	1	2	1	1	0	1	0	0	0
334	4	48	1	2	3	5	5	6	0.75	1	1	0	6.9	2	1	3	1	1	0	1	0	0	0
335	1	40	1	4	4	70	5	6	5	1	0	0	6.9	2	1	0	1	0	0	0	0	1	1
335	2	40	1	4	4	70	5	6	5	1	0	0	6.9	2	1	1	1	0	0	0	0	1	0
335	3	40	1	4	4	70	5	6	5	1	0	0	6.9	2	1	2	1	0	0	0	0	1	0
335	4	40	1	4	4	70	5	6	5	1	0	0	6.9	2	1	3	1	0	0	0	0	1	0
336	1	43	1	2	4	50	5	4	7	0.333333	0	1	4.9	3	1	0	1	1	0	1	0	0	1
336	2	43	1	2	4	50	5	4	7	0.333333	0	1	4.9	3	1	1	1	1	0	1	0	0	0
336	3	43	1	4	4	50	5	4	7	0.333333	0	1	4.9	3	1	2	1	0	0	0	0	1	0
336	4	43	1	4	4	50	5	4	7	0.333333	0	1	4.9	3	1	3	1	0	0	0	0	1	0
337	1	45	1	2	4	30	2	4	5	0.333333	0	1	4.9	2	0	0	1	1	0	1	0	0	1
337	2	45	1	2	4	30	2	4	5	0.333333	0	1	4.9	2	0	1	1	1	0	1	0	0	0
337	3	45	1	1	4	30	2	4	5	0.333333	0	1	4.9	2	0	2	1	1	1	0	0	0	0
337	4	45	1	1	4	30	2	4	5	0.333333	0	1	4.9	2	0	3	1	1	1	0	0	0	0
338	1	49	1	5	5	30	5	6	5	0	1	1	12	2	1	0	0	0	0	0	0	0	1
338	2	49	1	5	5	30	5	6	5	0	1	1	12	2	1	1	0	0	0	0	0	0	0
338	3	49	1	5	5	30	5	6	5	0	1	1	12	2	1	2	0	0	0	0	0	0	0
338	4	49	1	5	5	30	5	6	5	0	1	1	12	2	1	3	0	0	0	0	0	0	0
339	1	56	1	5	4	2.5	4	4	0	1	0	1	4.9	3	1	0	0	0	0	0	0	0	1
339	2	56	1	5	4	2.5	4	4	0	1	0	1	4.9	3	1	1	0	0	0	0	0	0	0
339	3	56	1	5	4	2.5	4	4	0	1	0	1	4.9	3	1	2	0	0	0	0	0	0	0
339	4	56	1	5	4	2.5	4	4	0	1	0	1	4.9	3	1	3	0	0	0	0	0	0	0
340	1	49	1	3	1	30	6	4	5	0.333333	0	1	4.9	2	0	0	1	0	0	0	1	0	1
340	2	49	1	3	1	30	6	4	5	0.333333	0	1	4.9	2	0	1	1	0	0	0	1	0	0
340	3	49	1	3	1	30	6	4	5	0.333333	0	1	4.9	2	0	2	1	0	0	0	1	0	0
340	4	49	1	3	1	30	6	4	5	0.333333	0	1	4.9	2	0	3	1	0	0	0	1	0	0
341	1	42	1	1	2	10	6	8	0.25	1	1	0	8	3	0	0	1	1	1	0	0	0	1
341	2	42	1	1	2	10	6	8	0.25	1	1	0	8	3	0	1	1	1	1	0	0	0	0
341	3	42	1	1	2	10	6	8	0.25	1	1	0	8	3	0	2	1	1	1	0	0	0	0
341	4	42	1	1	2	10	6	8	0.25	1	1	0	8	3	0	3	1	1	1	0	0	0	0
342	1	44	1	1	3	10	5	6	3	0.666667	1	0	6.9	2	0	0	1	1	1	0	0	0	1
342	2	44	1	1	3	10	5	6	3	0.666667	1	0	6.9	2	0	1	1	1	1	0	0	0	0
342	3	44	1	1	3	10	5	6	3	0.666667	1	0	6.9	2	0	2	1	1	1	0	0	0	0
342	4	44	1	1	3	10	5	6	3	0.666667	1	0	6.9	2	0	3	1	1	1	0	0	0	0
343	1	54	1	5	4	20	5	4	9	0.666667	1	1	4	3	1	0	0	0	0	0	0	0	1
343	2	54	1	5	4	20	5	4	9	0.666667	1	1	4	3	1	1	0	0	0	0	0	0	0
343	3	54	1	5	4	20	5	4	9	0.666667	1	1	4	3	1	2	0	0	0	0	0	0	0
343	4	54	1	5	4	20	5	4	9	0.666667	1	1	4	3	1	3	0	0	0	0	0	0	0
344	1	47	1	1	4	2.5	2	8	22.5	1	1	0	8.9	1	0	0	1	1	1	0	0	0	1
344	2	47	1	2	4	2.5	2	8	22.5	1	1	0	8.9	1	0	1	1	1	0	1	0	0	0
344	3	47	1	1	4	2.5	2	8	22.5	1	1	0	8.9	1	0	2	1	1	1	0	0	0	0
344	4	47	1	2	4	2.5	2	8	22.5	1	1	0	8.9	1	0	3	1	1	0	1	0	0	0
345	1	46	1	2	3	2.5	3	6	3	1	1	0	6.25	2	0	0	1	1	0	1	0	0	1
345	2	46	1	2	3	2.5	3	6	3	1	1	0	6.25	2	0	1	1	1	0	1	0	0	0
345	3	46	1	2	3	2.5	3	6	3	1	1	0	6.25	2	0	2	1	1	0	1	0	0	0
345	4	46	1	2	3	2.5	3	6	3	1	1	0	6.25	2	0	3	1	1	0	1	0	0	0
346	1	47	1	3	1	2.5	2	6	17	1	1	0	6	3	0	0	1	0	0	0	1	0	1
346	2	47	1	2	1	2.5	2	6	17	1	1	0	6	3	0	1	1	1	0	1	0	0	0
346	3	47	1	1	1	2.5	2	6	17	1	1	0	6	3	0	2	1	1	1	0	0	0	0
346	4	47	1	4	1	2.5	2	6	17	1	1	0	6	3	0	3	1	0	0	0	0	1	0
347	1	49	1	1	4	30	4	6	0	0.666667	1	1	8.15	2	1	0	1	1	1	0	0	0	1
347	2	49	1	1	4	30	4	6	0	0.666667	1	1	8.15	2	1	1	1	1	1	0	0	0	0
347	3	49	1	1	4	30	4	6	0	0.666667	1	1	8.15	2	1	2	1	1	1	0	0	0	0
347	4	49	1	1	4	30	4	6	0	0.666667	1	1	8.15	2	1	3	1	1	1	0	0	0	0
348	1	56	1	4	1	2.5	5	6	7	0.666667	1	1	6	2	1	0	1	0	0	0	0	1	1
348	2	56	1	2	1	2.5	5	6	7	0.666667	1	1	6	2	1	1	1	1	0	1	0	0	0
348	3	56	1	4	1	2.5	5	6	7	0.666667	1	1	6	2	1	2	1	0	0	0	0	1	0
348	4	56	1	2	1	2.5	5	6	7	0.666667	1	1	6	2	1	3	1	1	0	1	0	0	0
349	1	47	1	2	1	35	3	4	1.5	1	0	0	8	3	0	0	1	1	0	1	0	0	1
349	2	47	1	2	1	35	3	4	1.5	1	0	0	8	3	0	1	1	1	0	1	0	0	0
349	3	47	1	1	1	35	3	4	1.5	1	0	0	8	3	0	2	1	1	1	0	0	0	0
349	4	47	1	1	1	35	3	4	1.5	1	0	0	8	3	0	3	1	1	1	0	0	0	0
350	1	59	1	2	6	50	2	4	0.25	1	0	1	4	3	0	0	1	1	0	1	0	0	1
350	2	59	1	2	6	50	2	4	0.25	1	0	1	4	3	0	1	1	1	0	1	0	0	0
350	3	59	1	2	6	50	2	4	0.25	1	0	1	4	3	0	2	1	1	0	1	0	0	0
350	4	59	1	2	6	50	2	4	0.25	1	0	1	4	3	0	3	1	1	0	1	0	0	0
351	1	50	1	3	5	20	5	4	11	0.333333	1	1	4	1	1	0	1	0	0	0	1	0	1
351	2	50	1	1	5	20	5	4	11	0.333333	1	1	4	1	1	1	1	1	1	0	0	0	0
351	3	50	1	1	5	20	5	4	11	0.333333	1	1	4	1	1	2	1	1	1	0	0	0	0
351	4	50	1	1	5	20	5	4	11	0.333333	1	1	4	1	1	3	1	1	1	0	0	0	0
352	1	59	1	2	1	50	4	8	0	0.666667	1	1	8.25	3	1	0	1	1	0	1	0	0	1
352	2	59	1	2	1	50	4	8	0	0.666667	1	1	8.25	3	1	1	1	1	0	1	0	0	0
352	3	59	1	1	1	50	4	8	0	0.666667	1	1	8.25	3	1	2	1	1	1	0	0	0	0
352	4	59	1	2	1	50	4	8	0	0.666667	1	1	8.25	3	1	3	1	1	0	1	0	0	0
353	1	48	1	1	4	2.5	3	6	5	0.666667	1	1	6.9	3	0	0	1	1	1	0	0	0	1
353	2	48	1	1	4	2.5	3	6	5	0.666667	1	1	6.9	3	0	1	1	1	1	0	0	0	0
353	3	48	1	1	4	2.5	3	6	5	0.666667	1	1	6.9	3	0	2	1	1	1	0	0	0	0
353	4	48	1	1	4	2.5	3	6	5	0.666667	1	1	6.9	3	0	3	1	1	1	0	0	0	0
354	1	48	1	3	3	45	4	6	5	0.666667	1	1	6	1	0	0	1	0	0	0	1	0	1
354	2	48	1	2	3	45	4	6	5	0.666667	1	1	6	1	0	1	1	1	0	1	0	0	0
354	3	48	1	3	3	45	4	6	5	0.666667	1	1	6	1	0	2	1	0	0	0	1	0	0
354	4	48	1	2	3	45	4	6	5	0.666667	1	1	6	1	0	3	1	1	0	1	0	0	0
355	1	47	1	3	3	2.5	4	6	1.5	0.333333	0	0	6	2	1	0	1	0	0	0	1	0	1
355	2	47	1	2	3	2.5	4	6	1.5	0.333333	0	0	6	2	1	1	1	1	0	1	0	0	0
355	3	47	1	2	3	2.5	4	6	1.5	0.333333	0	0	6	2	1	2	1	1	0	1	0	0	0
355	4	47	1	2	3	2.5	4	6	1.5	0.333333	0	0	6	2	1	3	1	1	0	1	0	0	0
356	1	55	1	3	1	30	4	4	3	1	1	1	4.9	2	1	0	1	0	0	0	1	0	1
356	2	55	1	3	1	30	4	4	3	1	1	1	4.9	2	1	1	1	0	0	0	1	0	0
356	3	55	1	1	1	30	4	4	3	1	1	1	4.9	2	1	2	1	1	1	0	0	0	0
356	4	55	1	1	1	30	4	4	3	1	1	1	4.9	2	1	3	1	1	1	0	0	0	0
357	1	59	1	2	4	50	2	6	7	0.666667	1	0	6	3	0	0	1	1	0	1	0	0	1
357	2	59	1	2	4	50	2	6	7	0.666667	1	0	6	3	0	1	1	1	0	1	0	0	0
357	3	59	1	2	4	50	2	6	7	0.666667	1	0	6	3	0	2	1	1	0	1	0	0	0
357	4	59	1	2	4	50	2	6	7	0.666667	1	0	6	3	0	3	1	1	0	1	0	0	0
358	1	53	1	2	4	50	5	4	0.25	0.666667	0	0	4.25	2	0	0	1	1	0	1	0	0	1
358	2	53	1	2	4	50	5	4	0.25	0.666667	0	0	4.25	2	0	1	1	1	0	1	0	0	0
358	3	53	1	1	4	50	5	4	0.25	0.666667	0	0	4.25	2	0	2	1	1	1	0	0	0	0
358	4	53	1	2	4	50	5	4	0.25	0.666667	0	0	4.25	2	0	3	1	1	0	1	0	0	0
359	1	59	1	3	2	2.5	2	6	0	0	0	1	6	1	0	0	1	0	0	0	1	0	1
359	2	59	1	3	2	2.5	2	6	0	0	0	1	6	1	0	1	1	0	0	0	1	0	0
359	3	59	1	3	2	2.5	2	6	0	0	0	1	6	1	0	2	1	0	0	0	1	0	0
359	4	59	1	3	2	2.5	2	6	0	0	0	1	6	1	0	3	1	0	0	0	1	0	0
360	1	57	1	2	5	50	5	4	9	0.666667	0	0	4.9	1	1	0	1	1	0	1	0	0	1
360	2	57	1	2	5	50	5	4	9	0.666667	0	0	4.9	1	1	1	1	1	0	1	0	0	0
360	3	57	1	2	5	50	5	4	9	0.666667	0	0	4.9	1	1	2	1	1	0	1	0	0	0
360	4	57	1	2	5	50	5	4	9	0.666667	0	0	4.9	1	1	3	1	1	0	1	0	0	0
361	1	51	2	3	2	2.5	4	8	0	0	0	0	8	2	0	0	1	0	0	0	1	0	1
361	2	51	2	3	2	2.5	4	8	0	0	0	0	8	2	0	2	1	0	0	0	1	0	0
361	3	51	2	3	2	2.5	4	8	0	0	0	0	8	2	0	1	1	0	0	0	1	0	0
361	4	51	2	3	2	2.5	4	8	0	0	0	0	8	2	0	3	1	0	0	0	1	0	0
362	1	40	2	4	3	25	4	6	0	0.333333	1	0	6	2	0	0	1	0	0	0	0	1	1
362	2	40	2	4	3	25	4	6	0	0.333333	1	0	6	2	0	2	1	0	0	0	0	1	0
362	3	40	2	2	3	25	4	6	0	0.333333	1	0	6	2	0	1	1	1	0	1	0	0	0
362	4	40	2	1	3	25	4	6	0	0.333333	1	0	6	2	0	3	1	1	1	0	0	0	0
363	1	49	2	1	3	2.5	3	4	0	0	0	1	6.15	3	0	0	1	1	1	0	0	0	1
363	2	49	2	1	3	2.5	3	4	0	0	0	1	6.15	3	0	2	1	1	1	0	0	0	0
363	3	49	2	2	3	2.5	3	4	0	0	0	1	6.15	3	0	1	1	1	0	1	0	0	0
363	4	49	2	2	3	2.5	3	4	0	0	0	1	6.15	3	0	3	1	1	0	1	0	0	0
364	1	51	2	1	3	15	2	4	0.25	0.666667	0	0	4	2	1	0	1	1	1	0	0	0	1
364	2	51	2	1	3	15	2	4	0.25	0.666667	0	0	4	2	1	2	1	1	1	0	0	0	0
364	3	51	2	2	3	15	2	4	0.25	0.666667	0	0	4	2	1	1	1	1	0	1	0	0	0
364	4	51	2	1	3	15	2	4	0.25	0.666667	0	0	4	2	1	3	1	1	1	0	0	0	0
365	1	57	2	1	4	30	4	8	0.75	1	0	0	8	1	0	0	1	1	1	0	0	0	1
365	2	57	2	1	4	30	4	8	0.75	1	0	0	8	1	0	2	1	1	1	0	0	0	0
365	3	57	2	1	4	30	4	8	0.75	1	0	0	8	1	0	1	1	1	1	0	0	0	0
365	4	57	2	1	4	30	4	8	0.75	1	0	0	8	1	0	3	1	1	1	0	0	0	0
366	1	59	2	5	4	25	5	6	5	1	1	0	6.9	1	0	0	0	0	0	0	0	0	1
366	2	59	2	5	4	25	5	6	5	1	1	0	6.9	1	0	2	0	0	0	0	0	0	0
366	3	59	2	5	4	25	5	6	5	1	1	0	6.9	1	0	1	0	0	0	0	0	0	0
366	4	59	2	5	4	25	5	6	5	1	1	0	6.9	1	0	3	0	0	0	0	0	0	0
367	1	57	2	1	4	97.5	6	8	0.75	0.333333	1	0	8.9	2	1	0	1	1	1	0	0	0	1
367	2	57	2	1	4	97.5	6	8	0.75	0.333333	1	0	8.9	2	1	2	1	1	1	0	0	0	0
367	3	57	2	1	4	97.5	6	8	0.75	0.333333	1	0	8.9	2	1	1	1	1	1	0	0	0	0
367	4	57	2	1	4	97.5	6	8	0.75	0.333333	1	0	8.9	2	1	3	1	1	1	0	0	0	0
368	1	59	2	4	4	60	5	6	17	1	1	0	6	1	0	0	1	0	0	0	0	1	1
368	2	59	2	4	4	60	5	6	17	1	1	0	6	1	0	2	1	0	0	0	0	1	0
368	3	59	2	2	4	60	5	6	17	1	1	0	6	1	0	1	1	1	0	1	0	0	0
368	4	59	2	2	4	60	5	6	17	1	1	0	6	1	0	3	1	1	0	1	0	0	0
369	1	57	2	4	4	50	5	4	0	0	0	1	4	2	0	0	1	0	0	0	0	1	1
369	2	57	2	4	4	50	5	4	0	0	0	1	4	2	0	2	1	0	0	0	0	1	0
369	3	57	2	2	4	50	5	4	0	0	0	1	4	2	0	1	1	1	0	1	0	0	0
369	4	57	2	2	4	50	5	4	0	0	0	1	4	2	0	3	1	1	0	1	0	0	0
370	1	48	2	5	2	80	5	6	0.75	1	1	0	10	2	1	0	0	0	0	0	0	0	1
370	2	48	2	5	2	80	5	6	0.75	1	1	0	10	2	1	2	0	0	0	0	0	0	0
370	3	48	2	5	2	80	5	6	0.75	1	1	0	10	2	1	1	0	0	0	0	0	0	0
370	4	48	2	5	2	80	5	6	0.75	1	1	0	10	2	1	3	0	0	0	0	0	0	0
371	1	57	2	3	3	50	4	6	9	1	1	1	8.15	2	0	0	1	0	0	0	1	0	1
371	2	57	2	1	3	50	4	6	9	1	1	1	8.15	2	0	2	1	1	1	0	0	0	0
371	3	57	2	3	3	50	4	6	9	1	1	1	8.15	2	0	1	1	0	0	0	1	0	0
371	4	57	2	1	3	50	4	6	9	1	1	1	8.15	2	0	3	1	1	1	0	0	0	0
372	1	52	2	5	4	55	6	4	87.5	0.666667	0	0	8	3	0	0	0	0	0	0	0	0	1
372	2	52	2	1	4	55	6	4	87.5	0.666667	0	0	8	3	0	2	1	1	1	0	0	0	0
372	3	52	2	5	4	55	6	4	87.5	0.666667	0	0	8	3	0	1	0	0	0	0	0	0	0
372	4	52	2	1	4	55	6	4	87.5	0.666667	0	0	8	3	0	3	1	1	1	0	0	0	0
373	1	47	2	3	6	30	3	4	0	0	0	0	6.15	2	0	0	1	0	0	0	1	0	1
373	2	47	2	1	6	30	3	4	0	0	0	0	6.15	2	0	2	1	1	1	0	0	0	0
373	3	47	2	3	6	30	3	4	0	0	0	0	6.15	2	0	1	1	0	0	0	1	0	0
373	4	47	2	1	6	30	3	4	0	0	0	0	6.15	2	0	3	1	1	1	0	0	0	0
374	1	57	2	1	3	2.5	5	6	0	1	1	1	8.15	2	0	0	1	1	1	0	0	0	1
374	2	57	2	1	3	2.5	5	6	0	1	1	1	8.15	2	0	2	1	1	1	0	0	0	0
374	3	57	2	3	3	2.5	5	6	0	1	1	1	8.15	2	0	1	1	0	0	0	1	0	0
374	4	57	2	3	3	2.5	5	6	0	1	1	1	8.15	2	0	3	1	0	0	0	1	0	0
375	1	50	2	3	3	2.5	2	4	0.25	0	0	1	4.9	1	0	0	1	0	0	0	1	0	1
375	2	50	2	3	3	2.5	2	4	0.25	0	0	1	4.9	1	0	2	1	0	0	0	1	0	0
375	3	50	2	2	3	2.5	2	4	0.25	0	0	1	4.9	1	0	1	1	1	0	1	0	0	0
375	4	50	2	2	3	2.5	2	4	0.25	0	0	1	4.9	1	0	3	1	1	0	1	0	0	0
376	1	58	2	4	4	50	4	8	0.75	0.333333	1	0	8	2	1	0	1	0	0	0	0	1	1
376	2	58	2	4	4	50	4	8	0.75	0.333333	1	0	8	2	1	2	1	0	0	0	0	1	0
376	3	58	2	4	4	50	4	8	0.75	0.333333	1	0	8	2	1	1	1	0	0	0	0	1	0
376	4	58	2	4	4	50	4	8	0.75	0.333333	1	0	8	2	1	3	1	0	0	0	0	1	0
377	1	43	2	5	3	2.5	4	6	0	0	1	1	12	2	0	0	0	0	0	0	0	0	1
377	2	43	2	5	3	2.5	4	6	0	0	1	1	12	2	0	2	0	0	0	0	0	0	0
377	3	43	2	5	3	2.5	4	6	0	0	1	1	12	2	0	1	0	0	0	0	0	0	0
377	4	43	2	5	3	2.5	4	6	0	0	1	1	12	2	0	3	0	0	0	0	0	0	0
378	1	48	2	3	5	2.5	2	8	15	0.666667	1	0	8	2	1	0	1	0	0	0	1	0	1
378	2	48	2	3	5	2.5	2	8	15	0.666667	1	0	8	2	1	2	1	0	0	0	1	0	0
378	3	48	2	2	5	2.5	2	8	15	0.666667	1	0	8	2	1	1	1	1	0	1	0	0	0
378	4	48	2	4	5	2.5	2	8	15	0.666667	1	0	8	2	1	3	1	0	0	0	0	1	0
379	1	46	2	3	2	50	6	6	0.25	1	1	0	6.9	2	0	0	1	0	0	0	1	0	1
379	2	46	2	3	2	50	6	6	0.25	1	1	0	6.9	2	0	2	1	0	0	0	1	0	0
379	3	46	2	3	2	50	6	6	0.25	1	1	0	6.9	2	0	1	1	0	0	0	1	0	0
379	4	46	2	3	2	50	6	6	0.25	1	1	0	6.9	2	0	3	1	0	0	0	1	0	0
380	1	41	2	1	4	80	5	6	0.75	0.666667	1	1	6.9	3	0	0	1	1	1	0	0	0	1
380	2	41	2	1	4	80	5	6	0.75	0.666667	1	1	6.9	3	0	2	1	1	1	0	0	0	0
380	3	41	2	3	4	80	5	6	0.75	0.666667	1	1	6.9	3	0	1	1	0	0	0	1	0	0
380	4	41	2	3	4	80	5	6	0.75	0.666667	1	1	6.9	3	0	3	1	0	0	0	1	0	0
381	1	56	2	4	2	97.5	4	8	9	0.666667	0	1	8	1	0	0	1	0	0	0	0	1	1
381	2	56	2	4	2	97.5	4	8	9	0.666667	0	1	8	1	0	2	1	0	0	0	0	1	0
381	3	56	2	2	2	97.5	4	8	9	0.666667	0	1	8	1	0	1	1	1	0	1	0	0	0
381	4	56	2	2	2	97.5	4	8	9	0.666667	0	1	8	1	0	3	1	1	0	1	0	0	0
382	1	59	2	3	4	30	5	6	0.25	1	1	0	8.15	2	0	0	1	0	0	0	1	0	1
382	2	59	2	3	4	30	5	6	0.25	1	1	0	8.15	2	0	2	1	0	0	0	1	0	0
382	3	59	2	2	4	30	5	6	0.25	1	1	0	8.15	2	0	1	1	1	0	1	0	0	0
382	4	59	2	3	4	30	5	6	0.25	1	1	0	8.15	2	0	3	1	0	0	0	1	0	0
383	1	43	2	1	2	5	3	2.15	1.5	0	0	1	4.3	2	0	0	1	1	1	0	0	0	1
383	2	43	2	1	2	5	3	2.15	1.5	0	0	1	4.3	2	0	2	1	1	1	0	0	0	0
383	3	43	2	1	2	5	3	2.15	1.5	0	0	1	4.3	2	0	1	1	1	1	0	0	0	0
383	4	43	2	1	2	5	3	2.15	1.5	0	0	1	4.3	2	0	3	1	1	1	0	0	0	0
384	1	58	2	3	4	2.5	4	4	37.5	0.666667	1	1	6.15	2	1	0	1	0	0	0	1	0	1
384	2	58	2	3	4	2.5	4	4	37.5	0.666667	1	1	6.15	2	1	2	1	0	0	0	1	0	0
384	3	58	2	3	4	2.5	4	4	37.5	0.666667	1	1	6.15	2	1	1	1	0	0	0	1	0	0
384	4	58	2	3	4	2.5	4	4	37.5	0.666667	1	1	6.15	2	1	3	1	0	0	0	1	0	0
385	1	49	2	3	4	30	4	4	5	0.333333	1	0	6.15	2	1	0	1	0	0	0	1	0	1
385	2	49	2	3	4	30	4	4	5	0.333333	1	0	6.15	2	1	2	1	0	0	0	1	0	0
385	3	49	2	3	4	30	4	4	5	0.333333	1	0	6.15	2	1	1	1	0	0	0	1	0	0
385	4	49	2	1	4	30	4	4	5	0.333333	1	0	6.15	2	1	3	1	1	1	0	0	0	0
386	1	59	2	5	4	40	4	6	11	0.666667	1	1	6	1	0	0	0	0	0	0	0	0	1
386	2	59	2	4	4	40	4	6	11	0.666667	1	1	6	1	0	2	1	0	0	0	0	1	0
386	3	59	2	3	4	40	4	6	11	0.666667	1	1	6	1	0	1	1	0	0	0	1	0	0
386	4	59	2	2	4	40	4	6	11	0.666667	1	1	6	1	0	3	1	1	0	1	0	0	0
387	1	48	2	2	2	2.5	5	8	62.5	0.666667	1	1	10.15	1	0	0	1	1	0	1	0	0	1
387	2	48	2	2	2	2.5	5	8	62.5	0.666667	1	1	10.15	1	0	2	1	1	0	1	0	0	0
387	3	48	2	2	2	2.5	5	8	62.5	0.666667	1	1	10.15	1	0	1	1	1	0	1	0	0	0
387	4	48	2	3	2	2.5	5	8	62.5	0.666667	1	1	10.15	1	0	3	1	0	0	0	1	0	0
388	1	44	2	4	4	2.5	5	4	0	0.333333	1	1	6.15	3	0	0	1	0	0	0	0	1	1
388	2	44	2	4	4	2.5	5	4	0	0.333333	1	1	6.15	3	0	2	1	0	0	0	0	1	0
388	3	44	2	4	4	2.5	5	4	0	0.333333	1	1	6.15	3	0	1	1	0	0	0	0	1	0
388	4	44	2	4	4	2.5	5	4	0	0.333333	1	1	6.15	3	0	3	1	0	0	0	0	1	0
389	1	47	2	2	2	50	2	8	11	0	1	0	8.9	2	0	0	1	1	0	1	0	0	1
389	2	47	2	1	2	50	2	8	11	0	1	0	8.9	2	0	2	1	1	1	0	0	0	0
389	3	47	2	1	2	50	2	8	11	0	1	0	8.9	2	0	1	1	1	1	0	0	0	0
389	4	47	2	2	2	50	2	8	11	0	1	0	8.9	2	0	3	1	1	0	1	0	0	0
390	1	58	2	4	2	30	4	6	7	1	1	1	6.9	3	0	0	1	0	0	0	0	1	1
390	2	58	2	4	2	30	4	6	7	1	1	1	6.9	3	0	2	1	0	0	0	0	1	0
390	3	58	2	4	2	30	4	6	7	1	1	1	6.9	3	0	1	1	0	0	0	0	1	0
390	4	58	2	4	2	30	4	6	7	1	1	1	6.9	3	0	3	1	0	0	0	0	1	0
391	1	55	2	2	3	25	5	4	13	0.333333	1	0	8	3	1	0	1	1	0	1	0	0	1
391	2	55	2	1	3	25	5	4	13	0.333333	1	0	8	3	1	2	1	1	1	0	0	0	0
391	3	55	2	2	3	25	5	4	13	0.333333	1	0	8	3	1	1	1	1	0	1	0	0	0
391	4	55	2	1	3	25	5	4	13	0.333333	1	0	8	3	1	3	1	1	1	0	0	0	0
392	1	52	2	4	4	5	3	4	3	1	0	1	4	3	0	0	1	0	0	0	0	1	1
392	2	52	2	4	4	5	3	4	3	1	0	1	4	3	0	2	1	0	0	0	0	1	0
392	3	52	2	2	4	5	3	4	3	1	0	1	4	3	0	1	1	1	0	1	0	0	0
392	4	52	2	2	4	5	3	4	3	1	0	1	4	3	0	3	1	1	0	1	0	0	0
393	1	47	2	2	2	10	5	6	5	1	1	0	6	1	0	0	1	1	0	1	0	0	1
393	2	47	2	1	2	10	5	6	5	1	1	0	6	1	0	2	1	1	1	0	0	0	0
393	3	47	2	2	2	10	5	6	5	1	1	0	6	1	0	1	1	1	0	1	0	0	0
393	4	47	2	2	2	10	5	6	5	1	1	0	6	1	0	3	1	1	0	1	0	0	0
394	1	40	2	4	2	5	3	4	1.5	1	1	1	6.15	3	0	0	1	0	0	0	0	1	1
394	2	40	2	4	2	5	3	4	1.5	1	1	1	6.15	3	0	2	1	0	0	0	0	1	0
394	3	40	2	3	2	5	3	4	1.5	1	1	1	6.15	3	0	1	1	0	0	0	1	0	0
394	4	40	2	3	2	5	3	4	1.5	1	1	1	6.15	3	0	3	1	0	0	0	1	0	0
395	1	54	2	4	3	20	5	4	5	1	1	1	8	2	0	0	1	0	0	0	0	1	1
395	2	54	2	3	3	20	5	4	5	1	1	1	8	2	0	2	1	0	0	0	1	0	0
395	3	54	2	4	3	20	5	4	5	1	1	1	8	2	0	1	1	0	0	0	0	1	0
395	4	54	2	4	3	20	5	4	5	1	1	1	8	2	0	3	1	0	0	0	0	1	0
396	1	48	2	5	3	10	4	6	0.75	0.333333	0	1	8.15	2	0	0	0	0	0	0	0	0	1
396	2	48	2	4	3	10	4	6	0.75	0.333333	0	1	8.15	2	0	2	1	0	0	0	0	1	0
396	3	48	2	2	3	10	4	6	0.75	0.333333	0	1	8.15	2	0	1	1	1	0	1	0	0	0
396	4	48	2	3	3	10	4	6	0.75	0.333333	0	1	8.15	2	0	3	1	0	0	0	1	0	0
397	1	47	2	1	1	2.5	2	4	62.5	0.666667	1	0	6.15	2	0	0	1	1	1	0	0	0	1
397	2	47	2	1	1	2.5	2	4	62.5	0.666667	1	0	6.15	2	0	2	1	1	1	0	0	0	0
397	3	47	2	3	1	2.5	2	4	62.5	0.666667	1	0	6.15	2	0	1	1	0	0	0	1	0	0
397	4	47	2	1	1	2.5	2	4	62.5	0.666667	1	0	6.15	2	0	3	1	1	1	0	0	0	0
398	1	58	2	4	4	30	6	6	3	1	1	1	6.9	2	0	0	1	0	0	0	0	1	1
398	2	58	2	4	4	30	6	6	3	1	1	1	6.9	2	0	2	1	0	0	0	0	1	0
398	3	58	2	2	4	30	6	6	3	1	1	1	6.9	2	0	1	1	1	0	1	0	0	0
398	4	58	2	2	4	30	6	6	3	1	1	1	6.9	2	0	3	1	1	0	1	0	0	0
399	1	57	2	2	2	15	5	6	9	0.333333	0	0	6.9	3	0	0	1	1	0	1	0	0	1
399	2	57	2	2	2	15	5	6	9	0.333333	0	0	6.9	3	0	2	1	1	0	1	0	0	0
399	3	57	2	2	2	15	5	6	9	0.333333	0	0	6.9	3	0	1	1	1	0	1	0	0	0
399	4	57	2	2	2	15	5	6	9	0.333333	0	0	6.9	3	0	3	1	1	0	1	0	0	0
400	1	56	2	2	3	97.5	3	8	0	1	1	0	8.9	2	0	0	1	1	0	1	0	0	1
400	2	56	2	2	3	97.5	3	8	0	1	1	0	8.9	2	0	2	1	1	0	1	0	0	0
400	3	56	2	2	3	97.5	3	8	0	1	1	0	8.9	2	0	1	1	1	0	1	0	0	0
400	4	56	2	2	3	97.5	3	8	0	1	1	0	8.9	2	0	3	1	1	0	1	0	0	0
401	1	45	2	1	2	10	6	4	0.25	0	0	1	4.9	2	0	0	1	1	1	0	0	0	1
401	2	45	2	1	2	10	6	4	0.25	0	0	1	4.9	2	0	2	1	1	1	0	0	0	0
401	3	45	2	1	2	10	6	4	0.25	0	0	1	4.9	2	0	1	1	1	1	0	0	0	0
401	4	45	2	1	2	10	6	4	0.25	0	0	1	4.9	2	0	3	1	1	1	0	0	0	0
402	1	46	2	3	3	2.5	4	4	0	0.333333	1	1	4	2	0	0	1	0	0	0	1	0	1
402	2	46	2	3	3	2.5	4	4	0	0.333333	1	1	4	2	0	2	1	0	0	0	1	0	0
402	3	46	2	3	3	2.5	4	4	0	0.333333	1	1	4	2	0	1	1	0	0	0	1	0	0
402	4	46	2	3	3	2.5	4	4	0	0.333333	1	1	4	2	0	3	1	0	0	0	1	0	0
403	1	59	2	1	1	70	6	6	7	0	1	1	12	2	0	0	1	1	1	0	0	0	1
403	2	59	2	2	1	70	6	6	7	0	1	1	12	2	0	2	1	1	0	1	0	0	0
403	3	59	2	3	1	70	6	6	7	0	1	1	12	2	0	1	1	0	0	0	1	0	0
403	4	59	2	3	1	70	6	6	7	0	1	1	12	2	0	3	1	0	0	0	1	0	0
404	1	45	2	1	2	15	5	4	1.5	1	1	0	4	2	0	0	1	1	1	0	0	0	1
404	2	45	2	1	2	15	5	4	1.5	1	1	0	4	2	0	2	1	1	1	0	0	0	0
404	3	45	2	1	2	15	5	4	1.5	1	1	0	4	2	0	1	1	1	1	0	0	0	0
404	4	45	2	1	2	15	5	4	1.5	1	1	0	4	2	0	3	1	1	1	0	0	0	0
405	1	55	2	1	1	40	5	6	3	0.333333	0	1	6.9	2	0	0	1	1	1	0	0	0	1
405	2	55	2	1	1	40	5	6	3	0.333333	0	1	6.9	2	0	2	1	1	1	0	0	0	0
405	3	55	2	1	1	40	5	6	3	0.333333	0	1	6.9	2	0	1	1	1	1	0	0	0	0
405	4	55	2	1	1	40	5	6	3	0.333333	0	1	6.9	2	0	3	1	1	1	0	0	0	0
406	1	59	2	1	2	20	5	6	3	0.333333	1	0	10	2	1	0	1	1	1	0	0	0	1
406	2	59	2	1	2	20	5	6	3	0.333333	1	0	10	2	1	2	1	1	1	0	0	0	0
406	3	59	2	1	2	20	5	6	3	0.333333	1	0	10	2	1	1	1	1	1	0	0	0	0
406	4	59	2	2	2	20	5	6	3	0.333333	1	0	10	2	1	3	1	1	0	1	0	0	0
407	1	54	2	4	2	2.5	4	4	0	0	0	1	8	2	0	0	1	0	0	0	0	1	1
407	2	54	2	4	2	2.5	4	4	0	0	0	1	8	2	0	2	1	0	0	0	0	1	0
407	3	54	2	2	2	2.5	4	4	0	0	0	1	8	2	0	1	1	1	0	1	0	0	0
407	4	54	2	2	2	2.5	4	4	0	0	0	1	8	2	0	3	1	1	0	1	0	0	0
408	1	46	2	2	4	50	6	6	5	1	1	0	6.9	1	0	0	1	1	0	1	0	0	1
408	2	46	2	1	4	50	6	6	5	1	1	0	6.9	1	0	2	1	1	1	0	0	0	0
408	3	46	2	2	4	50	6	6	5	1	1	0	6.9	1	0	1	1	1	0	1	0	0	0
408	4	46	2	1	4	50	6	6	5	1	1	0	6.9	1	0	3	1	1	1	0	0	0	0
410	1	44	2	3	4	15	4	4	0.25	0	1	1	4.9	1	1	0	1	0	0	0	1	0	1
410	2	44	2	3	4	15	4	4	0.25	0	1	1	4.9	1	1	2	1	0	0	0	1	0	0
410	3	44	2	3	4	15	4	4	0.25	0	1	1	4.9	1	1	1	1	0	0	0	1	0	0
410	4	44	2	3	4	15	4	4	0.25	0	1	1	4.9	1	1	3	1	0	0	0	1	0	0
411	1	56	2	1	5	5	4	8	11	0.666667	1	1	8.9	2	1	0	1	1	1	0	0	0	1
411	2	56	2	1	5	5	4	8	11	0.666667	1	1	8.9	2	1	2	1	1	1	0	0	0	0
411	3	56	2	1	5	5	4	8	11	0.666667	1	1	8.9	2	1	1	1	1	1	0	0	0	0
411	4	56	2	1	5	5	4	8	11	0.666667	1	1	8.9	2	1	3	1	1	1	0	0	0	0
412	1	45	2	4	2	10	5	8	11	0.333333	1	0	8	2	0	0	1	0	0	0	0	1	1
412	2	45	2	1	2	10	5	8	11	0.333333	1	0	8	2	0	2	1	1	1	0	0	0	0
412	3	45	2	2	2	10	5	8	11	0.333333	1	0	8	2	0	1	1	1	0	1	0	0	0
412	4	45	2	1	2	10	5	8	11	0.333333	1	0	8	2	0	3	1	1	1	0	0	0	0
413	1	56	2	3	2	2.5	5	6	0	0.333333	1	1	6.9	1	0	0	1	0	0	0	1	0	1
413	2	56	2	3	2	2.5	5	6	0	0.333333	1	1	6.9	1	0	2	1	0	0	0	1	0	0
413	3	56	2	3	2	2.5	5	6	0	0.333333	1	1	6.9	1	0	1	1	0	0	0	1	0	0
413	4	56	2	3	2	2.5	5	6	0	0.333333	1	1	6.9	1	0	3	1	0	0	0	1	0	0
414	1	44	2	4	4	30	4	4	0	0.333333	1	1	4.9	3	1	0	1	0	0	0	0	1	1
414	2	44	2	2	4	30	4	4	0	0.333333	1	1	4.9	3	1	2	1	1	0	1	0	0	0
414	3	44	2	2	4	30	4	4	0	0.333333	1	1	4.9	3	1	1	1	1	0	1	0	0	0
414	4	44	2	2	4	30	4	4	0	0.333333	1	1	4.9	3	1	3	1	1	0	1	0	0	0
415	1	40	2	3	4	10	5	8	7	1	1	1	8.25	2	1	0	1	0	0	0	1	0	1
415	2	40	2	1	4	10	5	8	7	1	1	1	8.25	2	1	2	1	1	1	0	0	0	0
415	3	40	2	1	4	10	5	8	7	1	1	1	8.25	2	1	1	1	1	1	0	0	0	0
415	4	40	2	1	4	10	5	8	7	1	1	1	8.25	2	1	3	1	1	1	0	0	0	0
416	1	53	2	4	4	40	5	6	62.5	1	1	0	6.25	3	0	0	1	0	0	0	0	1	1
416	2	53	2	4	4	40	5	6	62.5	1	1	0	6.25	3	0	2	1	0	0	0	0	1	0
416	3	53	2	2	4	40	5	6	62.5	1	1	0	6.25	3	0	1	1	1	0	1	0	0	0
416	4	53	2	2	4	40	5	6	62.5	1	1	0	6.25	3	0	3	1	1	0	1	0	0	0
417	1	55	2	5	3	2.5	3	4	3	1	1	0	4.9	1	0	0	0	0	0	0	0	0	1
417	2	55	2	5	3	2.5	3	4	3	1	1	0	4.9	1	0	2	0	0	0	0	0	0	0
417	3	55	2	5	3	2.5	3	4	3	1	1	0	4.9	1	0	1	0	0	0	0	0	0	0
417	4	55	2	5	3	2.5	3	4	3	1	1	0	4.9	1	0	3	0	0	0	0	0	0	0
418	1	43	2	3	3	40	3	8	9	1	1	0	8	2	0	0	1	0	0	0	1	0	1
418	2	43	2	3	3	40	3	8	9	1	1	0	8	2	0	2	1	0	0	0	1	0	0
418	3	43	2	3	3	40	3	8	9	1	1	0	8	2	0	1	1	0	0	0	1	0	0
418	4	43	2	3	3	40	3	8	9	1	1	0	8	2	0	3	1	0	0	0	1	0	0
419	1	45	2	3	5	10	5	4	7	0.666667	1	1	6.15	3	1	0	1	0	0	0	1	0	1
419	2	45	2	3	5	10	5	4	7	0.666667	1	1	6.15	3	1	2	1	0	0	0	1	0	0
419	3	45	2	3	5	10	5	4	7	0.666667	1	1	6.15	3	1	1	1	0	0	0	1	0	0
419	4	45	2	3	5	10	5	4	7	0.666667	1	1	6.15	3	1	3	1	0	0	0	1	0	0
420	1	57	2	2	2	30	5	8	5	1	1	0	8	3	0	0	1	1	0	1	0	0	1
420	2	57	2	2	2	30	5	8	5	1	1	0	8	3	0	2	1	1	0	1	0	0	0
420	3	57	2	2	2	30	5	8	5	1	1	0	8	3	0	1	1	1	0	1	0	0	0
420	4	57	2	2	2	30	5	8	5	1	1	0	8	3	0	3	1	1	0	1	0	0	0
421	1	49	2	4	3	40	3	6	13	1	1	1	8.15	3	0	0	1	0	0	0	0	1	1
421	2	49	2	4	3	40	3	6	13	1	1	1	8.15	3	0	2	1	0	0	0	0	1	0
421	3	49	2	4	3	40	3	6	13	1	1	1	8.15	3	0	1	1	0	0	0	0	1	0
421	4	49	2	4	3	40	3	6	13	1	1	1	8.15	3	0	3	1	0	0	0	0	1	0
422	1	42	2	3	5	30	4	6	3	0.666667	1	0	6	2	0	0	1	0	0	0	1	0	1
422	2	42	2	1	5	30	4	6	3	0.666667	1	0	6	2	0	2	1	1	1	0	0	0	0
422	3	42	2	3	5	30	4	6	3	0.666667	1	0	6	2	0	1	1	0	0	0	1	0	0
422	4	42	2	1	5	30	4	6	3	0.666667	1	0	6	2	0	3	1	1	1	0	0	0	0
423	1	45	2	3	2	50	6	6	19	1	1	0	6.25	2	0	0	1	0	0	0	1	0	1
423	2	45	2	3	2	50	6	6	19	1	1	0	6.25	2	0	2	1	0	0	0	1	0	0
423	3	45	2	3	2	50	6	6	19	1	1	0	6.25	2	0	1	1	0	0	0	1	0	0
423	4	45	2	3	2	50	6	6	19	1	1	0	6.25	2	0	3	1	0	0	0	1	0	0
424	1	43	2	3	2	50	5	4	5	1	1	0	4.9	2	1	0	1	0	0	0	1	0	1
424	2	43	2	3	2	50	5	4	5	1	1	0	4.9	2	1	2	1	0	0	0	1	0	0
424	3	43	2	3	2	50	5	4	5	1	1	0	4.9	2	1	1	1	0	0	0	1	0	0
424	4	43	2	1	2	50	5	4	5	1	1	0	4.9	2	1	3	1	1	1	0	0	0	0
425	1	58	2	3	2	10	3	4	27.5	1	1	0	4.9	1	1	0	1	0	0	0	1	0	1
425	2	58	2	3	2	10	3	4	27.5	1	1	0	4.9	1	1	2	1	0	0	0	1	0	0
425	3	58	2	3	2	10	3	4	27.5	1	1	0	4.9	1	1	1	1	0	0	0	1	0	0
425	4	58	2	3	2	10	3	4	27.5	1	1	0	4.9	1	1	3	1	0	0	0	1	0	0
426	1	47	2	1	3	80	4	6	5	1	1	1	6.9	2	1	0	1	1	1	0	0	0	1
426	2	47	2	1	3	80	4	6	5	1	1	1	6.9	2	1	2	1	1	1	0	0	0	0
426	3	47	2	2	3	80	4	6	5	1	1	1	6.9	2	1	1	1	1	0	1	0	0	0
426	4	47	2	2	3	80	4	6	5	1	1	1	6.9	2	1	3	1	1	0	1	0	0	0
427	1	40	2	2	3	70	5	6	3	0.666667	1	1	6	3	0	0	1	1	0	1	0	0	1
427	2	40	2	4	3	70	5	6	3	0.666667	1	1	6	3	0	2	1	0	0	0	0	1	0
427	3	40	2	2	3	70	5	6	3	0.666667	1	1	6	3	0	1	1	1	0	1	0	0	0
427	4	40	2	2	3	70	5	6	3	0.666667	1	1	6	3	0	3	1	1	0	1	0	0	0
428	1	43	2	2	4	80	6	4	5	1	1	0	4.9	1	0	0	1	1	0	1	0	0	1
428	2	43	2	1	4	80	6	4	5	1	1	0	4.9	1	0	2	1	1	1	0	0	0	0
428	3	43	2	1	4	80	6	4	5	1	1	0	4.9	1	0	1	1	1	1	0	0	0	0
428	4	43	2	2	4	80	6	4	5	1	1	0	4.9	1	0	3	1	1	0	1	0	0	0
429	1	41	2	2	3	40	4	6	3	0.666667	1	1	6	2	0	0	1	1	0	1	0	0	1
429	2	41	2	1	3	40	4	6	3	0.666667	1	1	6	2	0	2	1	1	1	0	0	0	0
429	3	41	2	3	3	40	4	6	3	0.666667	1	1	6	2	0	1	1	0	0	0	1	0	0
429	4	41	2	1	3	40	4	6	3	0.666667	1	1	6	2	0	3	1	1	1	0	0	0	0
430	1	59	2	5	3	70	3	4	0	0.333333	1	1	6.15	1	0	0	0	0	0	0	0	0	1
430	2	59	2	5	3	70	3	4	0	0.333333	1	1	6.15	1	0	2	0	0	0	0	0	0	0
430	3	59	2	5	3	70	3	4	0	0.333333	1	1	6.15	1	0	1	0	0	0	0	0	0	0
430	4	59	2	5	3	70	3	4	0	0.333333	1	1	6.15	1	0	3	0	0	0	0	0	0	0
431	1	49	2	4	2	2.5	3	6	7	0.666667	1	1	6	1	1	0	1	0	0	0	0	1	1
431	2	49	2	1	2	2.5	3	6	7	0.666667	1	1	6	1	1	2	1	1	1	0	0	0	0
431	3	49	2	2	2	2.5	3	6	7	0.666667	1	1	6	1	1	1	1	1	0	1	0	0	0
431	4	49	2	1	2	2.5	3	6	7	0.666667	1	1	6	1	1	3	1	1	1	0	0	0	0
432	1	50	2	2	2	20	4	4	0	0.333333	0	1	4	1	1	0	1	1	0	1	0	0	1
432	2	50	2	2	2	20	4	4	0	0.333333	0	1	4	1	1	2	1	1	0	1	0	0	0
432	3	50	2	2	2	20	4	4	0	0.333333	0	1	4	1	1	1	1	1	0	1	0	0	0
432	4	50	2	2	2	20	4	4	0	0.333333	0	1	4	1	1	3	1	1	0	1	0	0	0
433	1	53	2	4	2	2.5	3	6	5	1	1	0	6.9	1	0	0	1	0	0	0	0	1	1
433	2	53	2	1	2	2.5	3	6	5	1	1	0	6.9	1	0	2	1	1	1	0	0	0	0
433	3	53	2	3	2	2.5	3	6	5	1	1	0	6.9	1	0	1	1	0	0	0	1	0	0
433	4	53	2	3	2	2.5	3	6	5	1	1	0	6.9	1	0	3	1	0	0	0	1	0	0
434	1	55	2	2	5	50	5	6	9	1	1	1	6	1	0	0	1	1	0	1	0	0	1
434	2	55	2	1	5	50	5	6	9	1	1	1	6	1	0	2	1	1	1	0	0	0	0
434	3	55	2	2	5	50	5	6	9	1	1	1	6	1	0	1	1	1	0	1	0	0	0
434	4	55	2	2	5	50	5	6	9	1	1	1	6	1	0	3	1	1	0	1	0	0	0
435	1	56	2	1	1	20	6	4	3	0	0	1	10	2	0	0	1	1	1	0	0	0	1
435	2	56	2	1	1	20	6	4	3	0	0	1	10	2	0	2	1	1	1	0	0	0	0
435	3	56	2	1	1	20	6	4	3	0	0	1	10	2	0	1	1	1	1	0	0	0	0
435	4	56	2	1	1	20	6	4	3	0	0	1	10	2	0	3	1	1	1	0	0	0	0
436	1	48	2	2	3	2.5	1	6	17	0	1	0	6.25	1	0	0	1	1	0	1	0	0	1
436	2	48	2	1	3	2.5	1	6	17	0	1	0	6.25	1	0	2	1	1	1	0	0	0	0
436	3	48	2	2	3	2.5	1	6	17	0	1	0	6.25	1	0	1	1	1	0	1	0	0	0
436	4	48	2	2	3	2.5	1	6	17	0	1	0	6.25	1	0	3	1	1	0	1	0	0	0
437	1	43	2	4	6	90	5	8	3	1	1	0	8	3	1	0	1	0	0	0	0	1	1
437	2	43	2	4	6	90	5	8	3	1	1	0	8	3	1	2	1	0	0	0	0	1	0
437	3	43	2	2	6	90	5	8	3	1	1	0	8	3	1	1	1	1	0	1	0	0	0
437	4	43	2	2	6	90	5	8	3	1	1	0	8	3	1	3	1	1	0	1	0	0	0
438	1	51	2	1	4	20	6	8	62.5	0.666667	1	1	8.9	1	0	0	1	1	1	0	0	0	1
438	2	51	2	1	4	20	6	8	62.5	0.666667	1	1	8.9	1	0	2	1	1	1	0	0	0	0
438	3	51	2	1	4	20	6	8	62.5	0.666667	1	1	8.9	1	0	1	1	1	1	0	0	0	0
438	4	51	2	1	4	20	6	8	62.5	0.666667	1	1	8.9	1	0	3	1	1	1	0	0	0	0
439	1	55	2	3	2	97.5	2	8	150	0.666667	1	0	8	1	0	0	1	0	0	0	1	0	1
439	2	55	2	3	2	97.5	2	8	150	0.666667	1	0	8	1	0	2	1	0	0	0	1	0	0
439	3	55	2	3	2	97.5	2	8	150	0.666667	1	0	8	1	0	1	1	0	0	0	1	0	0
439	4	55	2	3	2	97.5	2	8	150	0.666667	1	0	8	1	0	3	1	0	0	0	1	0	0
440	1	41	2	2	5	60	4	4	0	0.333333	1	1	6.15	1	0	0	1	1	0	1	0	0	1
440	2	41	2	1	5	60	4	4	0	0.333333	1	1	6.15	1	0	2	1	1	1	0	0	0	0
440	3	41	2	2	5	60	4	4	0	0.333333	1	1	6.15	1	0	1	1	1	0	1	0	0	0
440	4	41	2	1	5	60	4	4	0	0.333333	1	1	6.15	1	0	3	1	1	1	0	0	0	0
441	1	53	2	5	1	70	4	8	0	0.666667	0	0	8	2	0	0	0	0	0	0	0	0	1
441	2	53	2	5	1	70	4	8	0	0.666667	0	0	8	2	0	2	0	0	0	0	0	0	0
441	3	53	2	5	1	70	4	8	0	0.666667	0	0	8	2	0	1	0	0	0	0	0	0	0
441	4	53	2	5	1	70	4	8	0	0.666667	0	0	8	2	0	3	0	0	0	0	0	0	0
442	1	43	2	5	3	40	5	8	7	0.333333	1	0	8	2	1	0	0	0	0	0	0	0	1
442	2	43	2	3	3	40	5	8	7	0.333333	1	0	8	2	1	2	1	0	0	0	1	0	0
442	3	43	2	4	3	40	5	8	7	0.333333	1	0	8	2	1	1	1	0	0	0	0	1	0
442	4	43	2	4	3	40	5	8	7	0.333333	1	0	8	2	1	3	1	0	0	0	0	1	0
443	1	59	2	4	2	40	3	4	1.5	0.333333	0	0	6.15	3	0	0	1	0	0	0	0	1	1
443	2	59	2	5	2	40	3	4	1.5	0.333333	0	0	6.15	3	0	2	0	0	0	0	0	0	0
443	3	59	2	1	2	40	3	4	1.5	0.333333	0	0	6.15	3	0	1	1	1	1	0	0	0	0
443	4	59	2	1	2	40	3	4	1.5	0.333333	0	0	6.15	3	0	3	1	1	1	0	0	0	0
444	1	59	2	3	1	2.5	4	6	37.5	1	1	1	6	3	0	0	1	0	0	0	1	0	1
444	2	59	2	3	1	2.5	4	6	37.5	1	1	1	6	3	0	2	1	0	0	0	1	0	0
444	3	59	2	5	1	2.5	4	6	37.5	1	1	1	6	3	0	1	0	0	0	0	0	0	0
444	4	59	2	5	1	2.5	4	6	37.5	1	1	1	6	3	0	3	0	0	0	0	0	0	0
445	1	53	2	4	5	10	5	8	19	1	1	1	8	1	0	0	1	0	0	0	0	1	1
445	2	53	2	4	5	10	5	8	19	1	1	1	8	1	0	2	1	0	0	0	0	1	0
445	3	53	2	2	5	10	5	8	19	1	1	1	8	1	0	1	1	1	0	1	0	0	0
445	4	53	2	2	5	10	5	8	19	1	1	1	8	1	0	3	1	1	0	1	0	0	0
446	1	58	2	5	3	40	4	6	0	0.666667	1	1	6	1	1	0	0	0	0	0	0	0	1
446	2	58	2	5	3	40	4	6	0	0.666667	1	1	6	1	1	2	0	0	0	0	0	0	0
446	3	58	2	5	3	40	4	6	0	0.666667	1	1	6	1	1	1	0	0	0	0	0	0	0
446	4	58	2	5	3	40	4	6	0	0.666667	1	1	6	1	1	3	0	0	0	0	0	0	0
447	1	57	2	3	2	5	4	8	22.5	1	0	0	8	2	0	0	1	0	0	0	1	0	1
447	2	57	2	3	2	5	4	8	22.5	1	0	0	8	2	0	2	1	0	0	0	1	0	0
447	3	57	2	2	2	5	4	8	22.5	1	0	0	8	2	0	1	1	1	0	1	0	0	0
447	4	57	2	2	2	5	4	8	22.5	1	0	0	8	2	0	3	1	1	0	1	0	0	0
448	1	47	2	3	3	50	5	4	0	0.333333	1	1	6.15	2	1	0	1	0	0	0	1	0	1
448	2	47	2	3	3	50	5	4	0	0.333333	1	1	6.15	2	1	2	1	0	0	0	1	0	0
448	3	47	2	3	3	50	5	4	0	0.333333	1	1	6.15	2	1	1	1	0	0	0	1	0	0
448	4	47	2	3	3	50	5	4	0	0.333333	1	1	6.15	2	1	3	1	0	0	0	1	0	0
449	1	50	2	1	4	10	4	8	11	1	0	0	8.9	2	0	0	1	1	1	0	0	0	1
449	2	50	2	1	4	10	4	8	11	1	0	0	8.9	2	0	2	1	1	1	0	0	0	0
449	3	50	2	1	4	10	4	8	11	1	0	0	8.9	2	0	1	1	1	1	0	0	0	0
449	4	50	2	1	4	10	4	8	11	1	0	0	8.9	2	0	3	1	1	1	0	0	0	0
450	1	53	2	4	2	2.5	4	4	1.5	0.666667	1	0	6.15	3	0	0	1	0	0	0	0	1	1
450	2	53	2	4	2	2.5	4	4	1.5	0.666667	1	0	6.15	3	0	2	1	0	0	0	0	1	0
450	3	53	2	4	2	2.5	4	4	1.5	0.666667	1	0	6.15	3	0	1	1	0	0	0	0	1	0
450	4	53	2	4	2	2.5	4	4	1.5	0.666667	1	0	6.15	3	0	3	1	0	0	0	0	1	0
451	1	51	2	3	1	50	5	4	0.75	0.333333	0	1	4.9	2	0	0	1	0	0	0	1	0	1
451	2	51	2	1	1	50	5	4	0.75	0.333333	0	1	4.9	2	0	2	1	1	1	0	0	0	0
451	3	51	2	4	1	50	5	4	0.75	0.333333	0	1	4.9	2	0	1	1	0	0	0	0	1	0
451	4	51	2	2	1	50	5	4	0.75	0.333333	0	1	4.9	2	0	3	1	1	0	1	0	0	0
452	1	57	2	3	3	30	5	4	0	0.333333	0	1	4	2	0	0	1	0	0	0	1	0	1
452	2	57	2	3	3	30	5	4	0	0.333333	0	1	4	2	0	2	1	0	0	0	1	0	0
452	3	57	2	3	3	30	5	4	0	0.333333	0	1	4	2	0	1	1	0	0	0	1	0	0
452	4	57	2	3	3	30	5	4	0	0.333333	0	1	4	2	0	3	1	0	0	0	1	0	0
453	1	46	2	3	1	2.5	2	6	7	0	1	0	10	1	1	0	1	0	0	0	1	0	1
453	2	46	2	3	1	2.5	2	6	7	0	1	0	10	1	1	2	1	0	0	0	1	0	0
453	3	46	2	3	1	2.5	2	6	7	0	1	0	10	1	1	1	1	0	0	0	1	0	0
453	4	46	2	3	1	2.5	2	6	7	0	1	0	10	1	1	3	1	0	0	0	1	0	0
454	1	59	2	3	3	30	5	6	13	1	1	0	6.25	3	0	0	1	0	0	0	1	0	1
454	2	59	2	1	3	30	5	6	13	1	1	0	6.25	3	0	2	1	1	1	0	0	0	0
454	3	59	2	3	3	30	5	6	13	1	1	0	6.25	3	0	1	1	0	0	0	1	0	0
454	4	59	2	3	3	30	5	6	13	1	1	0	6.25	3	0	3	1	0	0	0	1	0	0
455	1	50	2	4	2	60	5	4	7	0.666667	1	0	4.9	3	1	0	1	0	0	0	0	1	1
455	2	50	2	4	2	60	5	4	7	0.666667	1	0	4.9	3	1	2	1	0	0	0	0	1	0
455	3	50	2	4	2	60	5	4	7	0.666667	1	0	4.9	3	1	1	1	0	0	0	0	1	0
455	4	50	2	4	2	60	5	4	7	0.666667	1	0	4.9	3	1	3	1	0	0	0	0	1	0
456	1	49	2	2	2	2.5	5	4	0	0.333333	1	1	4.25	3	0	0	1	1	0	1	0	0	1
456	2	49	2	2	2	2.5	5	4	0	0.333333	1	1	4.25	3	0	2	1	1	0	1	0	0	0
456	3	49	2	2	2	2.5	5	4	0	0.333333	1	1	4.25	3	0	1	1	1	0	1	0	0	0
456	4	49	2	2	2	2.5	5	4	0	0.333333	1	1	4.25	3	0	3	1	1	0	1	0	0	0
457	1	53	2	4	4	20	2	6	0.25	0.333333	1	1	6	3	0	0	1	0	0	0	0	1	1
457	2	53	2	4	4	20	2	6	0.25	0.333333	1	1	6	3	0	2	1	0	0	0	0	1	0
457	3	53	2	4	4	20	2	6	0.25	0.333333	1	1	6	3	0	1	1	0	0	0	0	1	0
457	4	53	2	4	4	20	2	6	0.25	0.333333	1	1	6	3	0	3	1	0	0	0	0	1	0
458	1	57	2	2	5	25	5	6	0.25	0.333333	0	1	8.15	2	0	0	1	1	0	1	0	0	1
458	2	57	2	1	5	25	5	6	0.25	0.333333	0	1	8.15	2	0	2	1	1	1	0	0	0	0
458	3	57	2	1	5	25	5	6	0.25	0.333333	0	1	8.15	2	0	1	1	1	1	0	0	0	0
458	4	57	2	1	5	25	5	6	0.25	0.333333	0	1	8.15	2	0	3	1	1	1	0	0	0	0
459	1	56	2	5	4	20	4	6	0	0.666667	1	0	6	3	0	0	0	0	0	0	0	0	1
459	2	56	2	5	4	20	4	6	0	0.666667	1	0	6	3	0	2	0	0	0	0	0	0	0
459	3	56	2	5	4	20	4	6	0	0.666667	1	0	6	3	0	1	0	0	0	0	0	0	0
459	4	56	2	5	4	20	4	6	0	0.666667	1	0	6	3	0	3	0	0	0	0	0	0	0
460	1	47	2	3	1	97.5	4	6	0	0.333333	0	0	6.9	2	1	0	1	0	0	0	1	0	1
460	2	47	2	1	1	97.5	4	6	0	0.333333	0	0	6.9	2	1	2	1	1	1	0	0	0	0
460	3	47	2	3	1	97.5	4	6	0	0.333333	0	0	6.9	2	1	1	1	0	0	0	1	0	0
460	4	47	2	1	1	97.5	4	6	0	0.333333	0	0	6.9	2	1	3	1	1	1	0	0	0	0
461	1	48	2	1	3	2.5	4	8	0	0	1	0	8.9	1	0	0	1	1	1	0	0	0	1
461	2	48	2	1	3	2.5	4	8	0	0	1	0	8.9	1	0	2	1	1	1	0	0	0	0
461	3	48	2	1	3	2.5	4	8	0	0	1	0	8.9	1	0	1	1	1	1	0	0	0	0
461	4	48	2	1	3	2.5	4	8	0	0	1	0	8.9	1	0	3	1	1	1	0	0	0	0
462	1	40	2	3	4	10	4	4	13	0.666667	1	1	10	3	0	0	1	0	0	0	1	0	1
462	2	40	2	1	4	10	4	4	13	0.666667	1	1	10	3	0	2	1	1	1	0	0	0	0
462	3	40	2	3	4	10	4	4	13	0.666667	1	1	10	3	0	1	1	0	0	0	1	0	0
462	4	40	2	1	4	10	4	4	13	0.666667	1	1	10	3	0	3	1	1	1	0	0	0	0
463	1	51	2	3	4	30	4	4	0	0.333333	1	1	8	2	0	0	1	0	0	0	1	0	1
463	2	51	2	1	4	30	4	4	0	0.333333	1	1	8	2	0	2	1	1	1	0	0	0	0
463	3	51	2	1	4	30	4	4	0	0.333333	1	1	8	2	0	1	1	1	1	0	0	0	0
463	4	51	2	1	4	30	4	4	0	0.333333	1	1	8	2	0	3	1	1	1	0	0	0	0
464	1	47	2	3	2	50	5	4	11	1	0	1	4.9	3	1	0	1	0	0	0	1	0	1
464	2	47	2	3	2	50	5	4	11	1	0	1	4.9	3	1	2	1	0	0	0	1	0	0
464	3	47	2	2	2	50	5	4	11	1	0	1	4.9	3	1	1	1	1	0	1	0	0	0
464	4	47	2	2	2	50	5	4	11	1	0	1	4.9	3	1	3	1	1	0	1	0	0	0
465	1	59	2	5	2	2.5	2	4	0	0	0	1	4.9	2	0	0	0	0	0	0	0	0	1
465	2	59	2	5	2	2.5	2	4	0	0	0	1	4.9	2	0	2	0	0	0	0	0	0	0
465	3	59	2	5	2	2.5	2	4	0	0	0	1	4.9	2	0	1	0	0	0	0	0	0	0
465	4	59	2	5	2	2.5	2	4	0	0	0	1	4.9	2	0	3	0	0	0	0	0	0	0
466	1	41	2	4	1	2.5	4	6	3	0	0	1	6.9	2	1	0	1	0	0	0	0	1	1
466	2	41	2	4	1	2.5	4	6	3	0	0	1	6.9	2	1	2	1	0	0	0	0	1	0
466	3	41	2	2	1	2.5	4	6	3	0	0	1	6.9	2	1	1	1	1	0	1	0	0	0
466	4	41	2	2	1	2.5	4	6	3	0	0	1	6.9	2	1	3	1	1	0	1	0	0	0
467	1	57	2	4	2	2.5	4	6	0.25	0	1	0	6	1	0	0	1	0	0	0	0	1	1
467	2	57	2	4	2	2.5	4	6	0.25	0	1	0	6	1	0	2	1	0	0	0	0	1	0
467	3	57	2	2	2	2.5	4	6	0.25	0	1	0	6	1	0	1	1	1	0	1	0	0	0
467	4	57	2	2	2	2.5	4	6	0.25	0	1	0	6	1	0	3	1	1	0	1	0	0	0
468	1	57	2	1	2	2.5	3	6	47.5	0.333333	1	1	6.9	3	1	0	1	1	1	0	0	0	1
468	2	57	2	1	2	2.5	3	6	47.5	0.333333	1	1	6.9	3	1	2	1	1	1	0	0	0	0
468	3	57	2	1	2	2.5	3	6	47.5	0.333333	1	1	6.9	3	1	1	1	1	1	0	0	0	0
468	4	57	2	1	2	2.5	3	6	47.5	0.333333	1	1	6.9	3	1	3	1	1	1	0	0	0	0
469	1	41	2	2	3	20	4	10	0.25	0.333333	1	0	10.25	3	1	0	1	1	0	1	0	0	1
469	2	41	2	3	3	20	4	10	0.25	0.333333	1	0	10.25	3	1	2	1	0	0	0	1	0	0
469	3	41	2	4	3	20	4	10	0.25	0.333333	1	0	10.25	3	1	1	1	0	0	0	0	1	0
469	4	41	2	3	3	20	4	10	0.25	0.333333	1	0	10.25	3	1	3	1	0	0	0	1	0	0
470	1	51	2	2	2	2.5	4	4	0	0.333333	1	1	4	1	0	0	1	1	0	1	0	0	1
470	2	51	2	2	2	2.5	4	4	0	0.333333	1	1	4	1	0	2	1	1	0	1	0	0	0
470	3	51	2	2	2	2.5	4	4	0	0.333333	1	1	4	1	0	1	1	1	0	1	0	0	0
470	4	51	2	2	2	2.5	4	4	0	0.333333	1	1	4	1	0	3	1	1	0	1	0	0	0
471	1	56	2	2	5	10	3	6	0	0.666667	1	0	6	1	1	0	1	1	0	1	0	0	1
471	2	56	2	2	5	10	3	6	0	0.666667	1	0	6	1	1	2	1	1	0	1	0	0	0
471	3	56	2	2	5	10	3	6	0	0.666667	1	0	6	1	1	1	1	1	0	1	0	0	0
471	4	56	2	2	5	10	3	6	0	0.666667	1	0	6	1	1	3	1	1	0	1	0	0	0
472	1	52	2	3	2	40	6	4	1.5	0.333333	0	1	4	2	0	0	1	0	0	0	1	0	1
472	2	52	2	1	2	40	6	4	1.5	0.333333	0	1	4	2	0	2	1	1	1	0	0	0	0
472	3	52	2	3	2	40	6	4	1.5	0.333333	0	1	4	2	0	1	1	0	0	0	1	0	0
472	4	52	2	1	2	40	6	4	1.5	0.333333	0	1	4	2	0	3	1	1	1	0	0	0	0
473	1	58	2	3	1	15	5	4	0	0.666667	1	0	4.9	3	0	0	1	0	0	0	1	0	1
473	2	58	2	3	1	15	5	4	0	0.666667	1	0	4.9	3	0	2	1	0	0	0	1	0	0
473	3	58	2	3	1	15	5	4	0	0.666667	1	0	4.9	3	0	1	1	0	0	0	1	0	0
473	4	58	2	3	1	15	5	4	0	0.666667	1	0	4.9	3	0	3	1	0	0	0	1	0	0
474	1	50	2	1	1	20	3	8	150	1	1	0	8.9	1	0	0	1	1	1	0	0	0	1
474	2	50	2	1	1	20	3	8	150	1	1	0	8.9	1	0	2	1	1	1	0	0	0	0
474	3	50	2	1	1	20	3	8	150	1	1	0	8.9	1	0	1	1	1	1	0	0	0	0
474	4	50	2	1	1	20	3	8	150	1	1	0	8.9	1	0	3	1	1	1	0	0	0	0
475	1	49	2	3	4	25	4	4	9	1	1	0	8	1	0	0	1	0	0	0	1	0	1
475	2	49	2	4	4	25	4	4	9	1	1	0	8	1	0	2	1	0	0	0	0	1	0
475	3	49	2	3	4	25	4	4	9	1	1	0	8	1	0	1	1	0	0	0	1	0	0
475	4	49	2	2	4	25	4	4	9	1	1	0	8	1	0	3	1	1	0	1	0	0	0
476	1	54	2	5	4	50	4	6	32.5	0.666667	1	1	6	2	0	0	0	0	0	0	0	0	1
476	2	54	2	1	4	50	4	6	32.5	0.666667	1	1	6	2	0	2	1	1	1	0	0	0	0
476	3	54	2	5	4	50	4	6	32.5	0.666667	1	1	6	2	0	1	0	0	0	0	0	0	0
476	4	54	2	1	4	50	4	6	32.5	0.666667	1	1	6	2	0	3	1	1	1	0	0	0	0
477	1	57	2	1	3	2.5	5	6	0.25	0	1	1	8.15	2	0	0	1	1	1	0	0	0	1
477	2	57	2	1	3	2.5	5	6	0.25	0	1	1	8.15	2	0	2	1	1	1	0	0	0	0
477	3	57	2	1	3	2.5	5	6	0.25	0	1	1	8.15	2	0	1	1	1	1	0	0	0	0
477	4	57	2	1	3	2.5	5	6	0.25	0	1	1	8.15	2	0	3	1	1	1	0	0	0	0
478	1	46	2	1	2	2.5	6	4	0	0.666667	1	0	8	3	0	0	1	1	1	0	0	0	1
478	2	46	2	1	2	2.5	6	4	0	0.666667	1	0	8	3	0	2	1	1	1	0	0	0	0
478	3	46	2	2	2	2.5	6	4	0	0.666667	1	0	8	3	0	1	1	1	0	1	0	0	0
478	4	46	2	2	2	2.5	6	4	0	0.666667	1	0	8	3	0	3	1	1	0	1	0	0	0
479	1	58	2	4	4	10	3	4	3	1	0	0	6.15	1	0	0	1	0	0	0	0	1	1
479	2	58	2	1	4	10	3	4	3	1	0	0	6.15	1	0	2	1	1	1	0	0	0	0
479	3	58	2	4	4	10	3	4	3	1	0	0	6.15	1	0	1	1	0	0	0	0	1	0
479	4	58	2	4	4	10	3	4	3	1	0	0	6.15	1	0	3	1	0	0	0	0	1	0
480	1	41	2	4	4	90	6	8	9	0.666667	1	1	8.25	2	0	0	1	0	0	0	0	1	1
480	2	41	2	4	4	90	6	8	9	0.666667	1	1	8.25	2	0	2	1	0	0	0	0	1	0
480	3	41	2	4	4	90	6	8	9	0.666667	1	1	8.25	2	0	1	1	0	0	0	0	1	0
480	4	41	2	4	4	90	6	8	9	0.666667	1	1	8.25	2	0	3	1	0	0	0	0	1	0
481	1	47	2	4	3	2.5	3	6	0	1	0	1	6	1	0	0	1	0	0	0	0	1	1
481	2	47	2	2	3	2.5	3	6	0	1	0	1	6	1	0	2	1	1	0	1	0	0	0
481	3	47	2	2	3	2.5	3	6	0	1	0	1	6	1	0	1	1	1	0	1	0	0	0
481	4	47	2	2	3	2.5	3	6	0	1	0	1	6	1	0	3	1	1	0	1	0	0	0
482	1	49	2	2	4	50	4	8	0.75	1	1	0	8	2	0	0	1	1	0	1	0	0	1
482	2	49	2	2	4	50	4	8	0.75	1	1	0	8	2	0	2	1	1	0	1	0	0	0
482	3	49	2	2	4	50	4	8	0.75	1	1	0	8	2	0	1	1	1	0	1	0	0	0
482	4	49	2	2	4	50	4	8	0.75	1	1	0	8	2	0	3	1	1	0	1	0	0	0
483	1	42	2	3	5	30	5	4	7	0.666667	1	0	6.15	3	0	0	1	0	0	0	1	0	1
483	2	42	2	1	5	30	5	4	7	0.666667	1	0	6.15	3	0	2	1	1	1	0	0	0	0
483	3	42	2	3	5	30	5	4	7	0.666667	1	0	6.15	3	0	1	1	0	0	0	1	0	0
483	4	42	2	1	5	30	5	4	7	0.666667	1	0	6.15	3	0	3	1	1	1	0	0	0	0
485	1	59	2	4	4	97.5	5	4	0.25	0.666667	1	1	4.9	2	0	0	1	0	0	0	0	1	1
485	2	59	2	3	4	97.5	5	4	0.25	0.666667	1	1	4.9	2	0	2	1	0	0	0	1	0	0
485	3	59	2	2	4	97.5	5	4	0.25	0.666667	1	1	4.9	2	0	1	1	1	0	1	0	0	0
485	4	59	2	2	4	97.5	5	4	0.25	0.666667	1	1	4.9	2	0	3	1	1	0	1	0	0	0
486	1	49	2	3	4	2.5	5	6	3	0	1	1	6.9	2	0	0	1	0	0	0	1	0	1
486	2	49	2	3	4	2.5	5	6	3	0	1	1	6.9	2	0	2	1	0	0	0	1	0	0
486	3	49	2	4	4	2.5	5	6	3	0	1	1	6.9	2	0	1	1	0	0	0	0	1	0
486	4	49	2	4	4	2.5	5	6	3	0	1	1	6.9	2	0	3	1	0	0	0	0	1	0
487	1	54	2	2	5	20	4	8	11	1	1	0	8	2	1	0	1	1	0	1	0	0	1
487	2	54	2	1	5	20	4	8	11	1	1	0	8	2	1	2	1	1	1	0	0	0	0
487	3	54	2	2	5	20	4	8	11	1	1	0	8	2	1	1	1	1	0	1	0	0	0
487	4	54	2	2	5	20	4	8	11	1	1	0	8	2	1	3	1	1	0	1	0	0	0
488	1	44	2	4	6	15	4	6	0.75	0.666667	1	0	8.15	2	0	0	1	0	0	0	0	1	1
488	2	44	2	1	6	15	4	6	0.75	0.666667	1	0	8.15	2	0	2	1	1	1	0	0	0	0
488	3	44	2	2	6	15	4	6	0.75	0.666667	1	0	8.15	2	0	1	1	1	0	1	0	0	0
488	4	44	2	2	6	15	4	6	0.75	0.666667	1	0	8.15	2	0	3	1	1	0	1	0	0	0
489	1	45	2	4	3	75	4	4	0	0.333333	0	1	8	2	0	0	1	0	0	0	0	1	1
489	2	45	2	4	3	75	4	4	0	0.333333	0	1	8	2	0	2	1	0	0	0	0	1	0
489	3	45	2	4	3	75	4	4	0	0.333333	0	1	8	2	0	1	1	0	0	0	0	1	0
489	4	45	2	4	3	75	4	4	0	0.333333	0	1	8	2	0	3	1	0	0	0	0	1	0
490	1	46	2	2	4	2.5	4	6	0	1	1	1	6	2	0	0	1	1	0	1	0	0	1
490	2	46	2	2	4	2.5	4	6	0	1	1	1	6	2	0	2	1	1	0	1	0	0	0
490	3	46	2	2	4	2.5	4	6	0	1	1	1	6	2	0	1	1	1	0	1	0	0	0
490	4	46	2	2	4	2.5	4	6	0	1	1	1	6	2	0	3	1	1	0	1	0	0	0
491	1	58	2	3	2	15	5	6	3	1	1	0	6	1	0	0	1	0	0	0	1	0	1
491	2	58	2	3	2	15	5	6	3	1	1	0	6	1	0	2	1	0	0	0	1	0	0
491	3	58	2	3	2	15	5	6	3	1	1	0	6	1	0	1	1	0	0	0	1	0	0
491	4	58	2	3	2	15	5	6	3	1	1	0	6	1	0	3	1	0	0	0	1	0	0
492	1	54	2	1	3	15	6	4	0	0	0	1	4.25	3	1	0	1	1	1	0	0	0	1
492	2	54	2	2	3	15	6	4	0	0	0	1	4.25	3	1	2	1	1	0	1	0	0	0
492	3	54	2	1	3	15	6	4	0	0	0	1	4.25	3	1	1	1	1	1	0	0	0	0
492	4	54	2	3	3	15	6	4	0	0	0	1	4.25	3	1	3	1	0	0	0	1	0	0
493	1	54	2	3	1	30	4	8	9	1	1	0	8.9	2	0	0	1	0	0	0	1	0	1
493	2	54	2	1	1	30	4	8	9	1	1	0	8.9	2	0	2	1	1	1	0	0	0	0
493	3	54	2	2	1	30	4	8	9	1	1	0	8.9	2	0	1	1	1	0	1	0	0	0
493	4	54	2	1	1	30	4	8	9	1	1	0	8.9	2	0	3	1	1	1	0	0	0	0
494	1	47	2	4	1	2.5	4	6	3	1	1	0	6	3	0	0	1	0	0	0	0	1	1
494	2	47	2	4	1	2.5	4	6	3	1	1	0	6	3	0	2	1	0	0	0	0	1	0
494	3	47	2	2	1	2.5	4	6	3	1	1	0	6	3	0	1	1	1	0	1	0	0	0
494	4	47	2	2	1	2.5	4	6	3	1	1	0	6	3	0	3	1	1	0	1	0	0	0
495	1	44	2	5	4	20	4	4	11	0.666667	1	0	4.9	3	0	0	0	0	0	0	0	0	1
495	2	44	2	5	4	20	4	4	11	0.666667	1	0	4.9	3	0	2	0	0	0	0	0	0	0
495	3	44	2	5	4	20	4	4	11	0.666667	1	0	4.9	3	0	1	0	0	0	0	0	0	0
495	4	44	2	5	4	20	4	4	11	0.666667	1	0	4.9	3	0	3	0	0	0	0	0	0	0
496	1	57	2	3	3	30	3	8	0.25	1	0	0	8	2	1	0	1	0	0	0	1	0	1
496	2	57	2	1	3	30	3	8	0.25	1	0	0	8	2	1	2	1	1	1	0	0	0	0
496	3	57	2	2	3	30	3	8	0.25	1	0	0	8	2	1	1	1	1	0	1	0	0	0
496	4	57	2	1	3	30	3	8	0.25	1	0	0	8	2	1	3	1	1	1	0	0	0	0
497	1	57	2	2	3	50	5	6	5	0	1	0	6	3	0	0	1	1	0	1	0	0	1
497	2	57	2	2	3	50	5	6	5	0	1	0	6	3	0	2	1	1	0	1	0	0	0
497	3	57	2	2	3	50	5	6	5	0	1	0	6	3	0	1	1	1	0	1	0	0	0
497	4	57	2	2	3	50	5	6	5	0	1	0	6	3	0	3	1	1	0	1	0	0	0
498	1	44	2	1	5	70	5	8	9	1	1	0	8	2	1	0	1	1	1	0	0	0	1
498	2	44	2	1	5	70	5	8	9	1	1	0	8	2	1	2	1	1	1	0	0	0	0
498	3	44	2	2	5	70	5	8	9	1	1	0	8	2	1	1	1	1	0	1	0	0	0
498	4	44	2	2	5	70	5	8	9	1	1	0	8	2	1	3	1	1	0	1	0	0	0
499	1	47	2	2	4	2.5	5	8	3	1	1	1	8	2	0	0	1	1	0	1	0	0	1
499	2	47	2	1	4	2.5	5	8	3	1	1	1	8	2	0	2	1	1	1	0	0	0	0
499	3	47	2	3	4	2.5	5	8	3	1	1	1	8	2	0	1	1	0	0	0	1	0	0
499	4	47	2	1	4	2.5	5	8	3	1	1	1	8	2	0	3	1	1	1	0	0	0	0
500	1	53	2	1	4	30	4	8	15	0.666667	1	0	8	3	0	0	1	1	1	0	0	0	1
500	2	53	2	1	4	30	4	8	15	0.666667	1	0	8	3	0	2	1	1	1	0	0	0	0
500	3	53	2	2	4	30	4	8	15	0.666667	1	0	8	3	0	1	1	1	0	1	0	0	0
500	4	53	2	1	4	30	4	8	15	0.666667	1	0	8	3	0	3	1	1	1	0	0	0	0
501	1	58	2	4	5	50	5	6	3	1	1	0	6.9	1	0	0	1	0	0	0	0	1	1
501	2	58	2	3	5	50	5	6	3	1	1	0	6.9	1	0	2	1	0	0	0	1	0	0
501	3	58	2	3	5	50	5	6	3	1	1	0	6.9	1	0	1	1	0	0	0	1	0	0
501	4	58	2	3	5	50	5	6	3	1	1	0	6.9	1	0	3	1	0	0	0	1	0	0
502	1	43	2	4	3	10	4	8	0.75	1	1	0	8.9	2	0	0	1	0	0	0	0	1	1
502	2	43	2	1	3	10	4	8	0.75	1	1	0	8.9	2	0	2	1	1	1	0	0	0	0
502	3	43	2	2	3	10	4	8	0.75	1	1	0	8.9	2	0	1	1	1	0	1	0	0	0
502	4	43	2	2	3	10	4	8	0.75	1	1	0	8.9	2	0	3	1	1	0	1	0	0	0
503	1	44	2	3	5	15	4	6	11	1	0	1	6	3	0	0	1	0	0	0	1	0	1
503	2	44	2	1	5	15	4	6	11	1	0	1	6	3	0	2	1	1	1	0	0	0	0
503	3	44	2	2	5	15	4	6	11	1	0	1	6	3	0	1	1	1	0	1	0	0	0
503	4	44	2	1	5	15	4	6	11	1	0	1	6	3	0	3	1	1	1	0	0	0	0
504	1	44	2	1	2	10	5	6	9	1	1	1	10	2	0	0	1	1	1	0	0	0	1
504	2	44	2	1	2	10	5	6	9	1	1	1	10	2	0	2	1	1	1	0	0	0	0
504	3	44	2	1	2	10	5	6	9	1	1	1	10	2	0	1	1	1	1	0	0	0	0
504	4	44	2	1	2	10	5	6	9	1	1	1	10	2	0	3	1	1	1	0	0	0	0
505	1	53	2	3	4	20	5	6	0.75	0.333333	0	0	6.9	1	1	0	1	0	0	0	1	0	1
505	2	53	2	3	4	20	5	6	0.75	0.333333	0	0	6.9	1	1	2	1	0	0	0	1	0	0
505	3	53	2	3	4	20	5	6	0.75	0.333333	0	0	6.9	1	1	1	1	0	0	0	1	0	0
505	4	53	2	3	4	20	5	6	0.75	0.333333	0	0	6.9	1	1	3	1	0	0	0	1	0	0
506	1	51	2	4	2	70	6	8	22.5	1	0	1	8	3	1	0	1	0	0	0	0	1	1
506	2	51	2	1	2	70	6	8	22.5	1	0	1	8	3	1	2	1	1	1	0	0	0	0
506	3	51	2	3	2	70	6	8	22.5	1	0	1	8	3	1	1	1	0	0	0	1	0	0
506	4	51	2	1	2	70	6	8	22.5	1	0	1	8	3	1	3	1	1	1	0	0	0	0
507	1	59	2	2	2	80	5	6	7	0.666667	1	0	6.9	2	0	0	1	1	0	1	0	0	1
507	2	59	2	2	2	80	5	6	7	0.666667	1	0	6.9	2	0	2	1	1	0	1	0	0	0
507	3	59	2	2	2	80	5	6	7	0.666667	1	0	6.9	2	0	1	1	1	0	1	0	0	0
507	4	59	2	2	2	80	5	6	7	0.666667	1	0	6.9	2	0	3	1	1	0	1	0	0	0
508	1	53	2	1	5	50	5	6	17	1	1	0	6.9	2	1	0	1	1	1	0	0	0	1
508	2	53	2	1	5	50	5	6	17	1	1	0	6.9	2	1	2	1	1	1	0	0	0	0
508	3	53	2	1	5	50	5	6	17	1	1	0	6.9	2	1	1	1	1	1	0	0	0	0
508	4	53	2	1	5	50	5	6	17	1	1	0	6.9	2	1	3	1	1	1	0	0	0	0
509	1	53	2	2	5	2.5	4	4	0	0	1	0	6.15	2	1	0	1	1	0	1	0	0	1
509	2	53	2	2	5	2.5	4	4	0	0	1	0	6.15	2	1	2	1	1	0	1	0	0	0
509	3	53	2	2	5	2.5	4	4	0	0	1	0	6.15	2	1	1	1	1	0	1	0	0	0
509	4	53	2	2	5	2.5	4	4	0	0	1	0	6.15	2	1	3	1	1	0	1	0	0	0
510	1	48	2	1	4	30	5	8	0	0	1	0	8.9	2	0	0	1	1	1	0	0	0	1
510	2	48	2	1	4	30	5	8	0	0	1	0	8.9	2	0	2	1	1	1	0	0	0	0
510	3	48	2	1	4	30	5	8	0	0	1	0	8.9	2	0	1	1	1	1	0	0	0	0
[truncated: 2,245 more rows]
