# Supplementary material for: Impact of eliminating retirement earnings test on labor supply and pension benefit claims
Source: PLoS One. 2024 Aug 9;19(8):e0304458. doi: 10.1371/journal.pone.0304458 (PMC11315313; doi:10.1371/journal.pone.0304458)
Supplement: S1 File — (ZIP) [file pone.0304458.s001.zip › Supporting Information/data_3cs4pone.xlsx]

## Sheet: Sheet1
n	id	qq	cs	plann	planid	q	choice	work	inc	delay	b65	b66	ssw	sswfp	sswcp
1	1	1	1	1	1	2	0	1	0	0	88	198	2394	0	0
2	1	1	1	2	2	2	0	1	0	1	0	205	2387	0	0
3	1	1	1	3	3	2	1	1	222	0	198	198	2504	0	0
4	1	1	1	4	4	2	0	1	222	1	0	215	2504	0	0
5	1	1	1	5	5	2	0	0	665	0	198	198	2504	0	0
6	1	2	2	1	1	3	0	1	0	0	88	198	2394	2394	0
7	1	2	2	2	20	3	1	1	0	1	0	215	2504	2504	0
8	1	2	2	3	3	3	0	1	222	0	198	198	2504	2504	0
9	1	2	2	4	4	3	0	1	222	1	0	215	2504	2504	0
10	1	2	2	5	5	3	0	0	665	0	198	198	2504	2504	0
11	1	3	3	1	10	4	0	1	0	0	198	198	2504	0	2504
12	1	3	3	2	2	4	1	1	0	1	0	205	2387	0	2387
13	1	3	3	3	3	4	0	1	222	0	198	198	2504	0	2504
14	1	3	3	4	4	4	0	1	222	1	0	215	2504	0	2504
15	1	3	3	5	5	4	0	0	665	0	198	198	2504	0	2504
16	1	4	4	1	10	5	0	1	0	0	198	198	2504	2504	2504
17	1	4	4	2	20	5	1	1	0	1	0	215	2504	2504	2504
18	1	4	4	3	3	5	0	1	222	0	198	198	2504	2504	2504
19	1	4	4	4	4	5	0	1	222	1	0	215	2504	2504	2504
20	1	4	4	5	5	5	0	0	665	0	198	198	2504	2504	2504
21	2	1	5	1	1	2	0	1	0	0	88	198	2394	0	0
22	2	1	5	2	2	2	1	1	0	1	0	205	2387	0	0
23	2	1	5	3	3	2	0	1	222	0	198	198	2504	0	0
24	2	1	5	4	4	2	0	1	222	1	0	215	2504	0	0
25	2	1	5	5	5	2	0	0	665	0	198	198	2504	0	0
26	2	2	6	1	1	3	0	1	0	0	88	198	2394	2394	0
27	2	2	6	2	20	3	1	1	0	1	0	215	2504	2504	0
28	2	2	6	3	3	3	0	1	222	0	198	198	2504	2504	0
29	2	2	6	4	4	3	0	1	222	1	0	215	2504	2504	0
30	2	2	6	5	5	3	0	0	665	0	198	198	2504	2504	0
31	2	3	7	1	10	4	1	1	0	0	198	198	2504	0	2504
32	2	3	7	2	2	4	0	1	0	1	0	205	2387	0	2387
33	2	3	7	3	3	4	0	1	222	0	198	198	2504	0	2504
34	2	3	7	4	4	4	0	1	222	1	0	215	2504	0	2504
35	2	3	7	5	5	4	0	0	665	0	198	198	2504	0	2504
36	2	4	8	1	10	5	1	1	0	0	198	198	2504	2504	2504
37	2	4	8	2	20	5	0	1	0	1	0	215	2504	2504	2504
38	2	4	8	3	3	5	0	1	222	0	198	198	2504	2504	2504
39	2	4	8	4	4	5	0	1	222	1	0	215	2504	2504	2504
40	2	4	8	5	5	5	0	0	665	0	198	198	2504	2504	2504
41	3	1	9	1	1	2	0	1	0	0	88	198	2394	0	0
42	3	1	9	2	2	2	0	1	0	1	0	205	2387	0	0
43	3	1	9	3	3	2	1	1	222	0	198	198	2504	0	0
44	3	1	9	4	4	2	0	1	222	1	0	215	2504	0	0
45	3	1	9	5	5	2	0	0	665	0	198	198	2504	0	0
46	3	2	10	1	1	3	0	1	0	0	88	198	2394	2394	0
47	3	2	10	2	20	3	0	1	0	1	0	215	2504	2504	0
48	3	2	10	3	3	3	1	1	222	0	198	198	2504	2504	0
49	3	2	10	4	4	3	0	1	222	1	0	215	2504	2504	0
50	3	2	10	5	5	3	0	0	665	0	198	198	2504	2504	0
51	3	3	11	1	10	4	1	1	0	0	198	198	2504	0	2504
52	3	3	11	2	2	4	0	1	0	1	0	205	2387	0	2387
53	3	3	11	3	3	4	0	1	222	0	198	198	2504	0	2504
54	3	3	11	4	4	4	0	1	222	1	0	215	2504	0	2504
55	3	3	11	5	5	4	0	0	665	0	198	198	2504	0	2504
56	3	4	12	1	10	5	1	1	0	0	198	198	2504	2504	2504
57	3	4	12	2	20	5	0	1	0	1	0	215	2504	2504	2504
58	3	4	12	3	3	5	0	1	222	0	198	198	2504	2504	2504
59	3	4	12	4	4	5	0	1	222	1	0	215	2504	2504	2504
60	3	4	12	5	5	5	0	0	665	0	198	198	2504	2504	2504
61	4	1	13	1	1	2	0	1	0	0	88	198	2394	0	0
62	4	1	13	2	2	2	0	1	0	1	0	205	2387	0	0
63	4	1	13	3	3	2	0	1	222	0	198	198	2504	0	0
64	4	1	13	4	4	2	1	1	222	1	0	215	2504	0	0
65	4	1	13	5	5	2	0	0	665	0	198	198	2504	0	0
66	4	2	14	1	1	3	0	1	0	0	88	198	2394	2394	0
67	4	2	14	2	20	3	1	1	0	1	0	215	2504	2504	0
68	4	2	14	3	3	3	0	1	222	0	198	198	2504	2504	0
69	4	2	14	4	4	3	0	1	222	1	0	215	2504	2504	0
70	4	2	14	5	5	3	0	0	665	0	198	198	2504	2504	0
71	4	3	15	1	10	4	1	1	0	0	198	198	2504	0	2504
72	4	3	15	2	2	4	0	1	0	1	0	205	2387	0	2387
73	4	3	15	3	3	4	0	1	222	0	198	198	2504	0	2504
74	4	3	15	4	4	4	0	1	222	1	0	215	2504	0	2504
75	4	3	15	5	5	4	0	0	665	0	198	198	2504	0	2504
76	4	4	16	1	10	5	0	1	0	0	198	198	2504	2504	2504
77	4	4	16	2	20	5	1	1	0	1	0	215	2504	2504	2504
78	4	4	16	3	3	5	0	1	222	0	198	198	2504	2504	2504
79	4	4	16	4	4	5	0	1	222	1	0	215	2504	2504	2504
80	4	4	16	5	5	5	0	0	665	0	198	198	2504	2504	2504
81	5	1	17	1	1	2	0	1	0	0	88	198	2394	0	0
82	5	1	17	2	2	2	0	1	0	1	0	205	2387	0	0
83	5	1	17	3	3	2	0	1	222	0	198	198	2504	0	0
84	5	1	17	4	4	2	0	1	222	1	0	215	2504	0	0
85	5	1	17	5	5	2	1	0	665	0	198	198	2504	0	0
86	5	2	18	1	1	3	0	1	0	0	88	198	2394	2394	0
87	5	2	18	2	20	3	0	1	0	1	0	215	2504	2504	0
88	5	2	18	3	3	3	0	1	222	0	198	198	2504	2504	0
89	5	2	18	4	4	3	0	1	222	1	0	215	2504	2504	0
90	5	2	18	5	5	3	1	0	665	0	198	198	2504	2504	0
91	5	3	19	1	10	4	0	1	0	0	198	198	2504	0	2504
92	5	3	19	2	2	4	0	1	0	1	0	205	2387	0	2387
93	5	3	19	3	3	4	0	1	222	0	198	198	2504	0	2504
94	5	3	19	4	4	4	0	1	222	1	0	215	2504	0	2504
95	5	3	19	5	5	4	1	0	665	0	198	198	2504	0	2504
96	5	4	20	1	10	5	0	1	0	0	198	198	2504	2504	2504
97	5	4	20	2	20	5	0	1	0	1	0	215	2504	2504	2504
98	5	4	20	3	3	5	0	1	222	0	198	198	2504	2504	2504
99	5	4	20	4	4	5	0	1	222	1	0	215	2504	2504	2504
100	5	4	20	5	5	5	1	0	665	0	198	198	2504	2504	2504
101	6	1	21	1	1	2	0	1	0	0	88	198	2394	0	0
102	6	1	21	2	2	2	0	1	0	1	0	205	2387	0	0
103	6	1	21	3	3	2	0	1	222	0	198	198	2504	0	0
104	6	1	21	4	4	2	1	1	222	1	0	215	2504	0	0
105	6	1	21	5	5	2	0	0	665	0	198	198	2504	0	0
106	6	2	22	1	1	3	0	1	0	0	88	198	2394	2394	0
107	6	2	22	2	20	3	1	1	0	1	0	215	2504	2504	0
108	6	2	22	3	3	3	0	1	222	0	198	198	2504	2504	0
109	6	2	22	4	4	3	0	1	222	1	0	215	2504	2504	0
110	6	2	22	5	5	3	0	0	665	0	198	198	2504	2504	0
111	6	3	23	1	10	4	0	1	0	0	198	198	2504	0	2504
112	6	3	23	2	2	4	0	1	0	1	0	205	2387	0	2387
113	6	3	23	3	3	4	0	1	222	0	198	198	2504	0	2504
114	6	3	23	4	4	4	1	1	222	1	0	215	2504	0	2504
115	6	3	23	5	5	4	0	0	665	0	198	198	2504	0	2504
116	6	4	24	1	10	5	0	1	0	0	198	198	2504	2504	2504
117	6	4	24	2	20	5	1	1	0	1	0	215	2504	2504	2504
118	6	4	24	3	3	5	0	1	222	0	198	198	2504	2504	2504
119	6	4	24	4	4	5	0	1	222	1	0	215	2504	2504	2504
120	6	4	24	5	5	5	0	0	665	0	198	198	2504	2504	2504
121	7	1	25	1	1	2	1	1	0	0	88	198	2394	0	0
122	7	1	25	2	2	2	0	1	0	1	0	205	2387	0	0
123	7	1	25	3	3	2	0	1	222	0	198	198	2504	0	0
124	7	1	25	4	4	2	0	1	222	1	0	215	2504	0	0
125	7	1	25	5	5	2	0	0	665	0	198	198	2504	0	0
126	7	2	26	1	1	3	1	1	0	0	88	198	2394	2394	0
127	7	2	26	2	20	3	0	1	0	1	0	215	2504	2504	0
128	7	2	26	3	3	3	0	1	222	0	198	198	2504	2504	0
129	7	2	26	4	4	3	0	1	222	1	0	215	2504	2504	0
130	7	2	26	5	5	3	0	0	665	0	198	198	2504	2504	0
131	7	3	27	1	10	4	1	1	0	0	198	198	2504	0	2504
132	7	3	27	2	2	4	0	1	0	1	0	205	2387	0	2387
133	7	3	27	3	3	4	0	1	222	0	198	198	2504	0	2504
134	7	3	27	4	4	4	0	1	222	1	0	215	2504	0	2504
135	7	3	27	5	5	4	0	0	665	0	198	198	2504	0	2504
136	7	4	28	1	10	5	1	1	0	0	198	198	2504	2504	2504
137	7	4	28	2	20	5	0	1	0	1	0	215	2504	2504	2504
138	7	4	28	3	3	5	0	1	222	0	198	198	2504	2504	2504
139	7	4	28	4	4	5	0	1	222	1	0	215	2504	2504	2504
140	7	4	28	5	5	5	0	0	665	0	198	198	2504	2504	2504
141	8	1	29	1	1	2	0	1	0	0	88	198	2394	0	0
142	8	1	29	2	2	2	0	1	0	1	0	205	2387	0	0
143	8	1	29	3	3	2	1	1	222	0	198	198	2504	0	0
144	8	1	29	4	4	2	0	1	222	1	0	215	2504	0	0
145	8	1	29	5	5	2	0	0	665	0	198	198	2504	0	0
146	8	2	30	1	1	3	0	1	0	0	88	198	2394	2394	0
147	8	2	30	2	20	3	0	1	0	1	0	215	2504	2504	0
148	8	2	30	3	3	3	1	1	222	0	198	198	2504	2504	0
149	8	2	30	4	4	3	0	1	222	1	0	215	2504	2504	0
150	8	2	30	5	5	3	0	0	665	0	198	198	2504	2504	0
151	8	3	31	1	10	4	1	1	0	0	198	198	2504	0	2504
152	8	3	31	2	2	4	0	1	0	1	0	205	2387	0	2387
153	8	3	31	3	3	4	0	1	222	0	198	198	2504	0	2504
154	8	3	31	4	4	4	0	1	222	1	0	215	2504	0	2504
155	8	3	31	5	5	4	0	0	665	0	198	198	2504	0	2504
156	8	4	32	1	10	5	1	1	0	0	198	198	2504	2504	2504
157	8	4	32	2	20	5	0	1	0	1	0	215	2504	2504	2504
158	8	4	32	3	3	5	0	1	222	0	198	198	2504	2504	2504
159	8	4	32	4	4	5	0	1	222	1	0	215	2504	2504	2504
160	8	4	32	5	5	5	0	0	665	0	198	198	2504	2504	2504
161	9	1	33	1	1	2	0	1	0	0	88	198	2394	0	0
162	9	1	33	2	2	2	1	1	0	1	0	205	2387	0	0
163	9	1	33	3	3	2	0	1	222	0	198	198	2504	0	0
164	9	1	33	4	4	2	0	1	222	1	0	215	2504	0	0
165	9	1	33	5	5	2	0	0	665	0	198	198	2504	0	0
166	9	2	34	1	1	3	0	1	0	0	88	198	2394	2394	0
167	9	2	34	2	20	3	1	1	0	1	0	215	2504	2504	0
168	9	2	34	3	3	3	0	1	222	0	198	198	2504	2504	0
169	9	2	34	4	4	3	0	1	222	1	0	215	2504	2504	0
170	9	2	34	5	5	3	0	0	665	0	198	198	2504	2504	0
171	9	3	35	1	10	4	1	1	0	0	198	198	2504	0	2504
172	9	3	35	2	2	4	0	1	0	1	0	205	2387	0	2387
173	9	3	35	3	3	4	0	1	222	0	198	198	2504	0	2504
174	9	3	35	4	4	4	0	1	222	1	0	215	2504	0	2504
175	9	3	35	5	5	4	0	0	665	0	198	198	2504	0	2504
176	9	4	36	1	10	5	1	1	0	0	198	198	2504	2504	2504
177	9	4	36	2	20	5	0	1	0	1	0	215	2504	2504	2504
178	9	4	36	3	3	5	0	1	222	0	198	198	2504	2504	2504
179	9	4	36	4	4	5	0	1	222	1	0	215	2504	2504	2504
180	9	4	36	5	5	5	0	0	665	0	198	198	2504	2504	2504
181	10	1	37	1	1	2	0	1	0	0	88	198	2394	0	0
182	10	1	37	2	2	2	0	1	0	1	0	205	2387	0	0
183	10	1	37	3	3	2	0	1	222	0	198	198	2504	0	0
184	10	1	37	4	4	2	1	1	222	1	0	215	2504	0	0
185	10	1	37	5	5	2	0	0	665	0	198	198	2504	0	0
186	10	2	38	1	1	3	0	1	0	0	88	198	2394	2394	0
187	10	2	38	2	20	3	1	1	0	1	0	215	2504	2504	0
188	10	2	38	3	3	3	0	1	222	0	198	198	2504	2504	0
189	10	2	38	4	4	3	0	1	222	1	0	215	2504	2504	0
190	10	2	38	5	5	3	0	0	665	0	198	198	2504	2504	0
191	10	3	39	1	10	4	0	1	0	0	198	198	2504	0	2504
192	10	3	39	2	2	4	0	1	0	1	0	205	2387	0	2387
193	10	3	39	3	3	4	0	1	222	0	198	198	2504	0	2504
194	10	3	39	4	4	4	1	1	222	1	0	215	2504	0	2504
195	10	3	39	5	5	4	0	0	665	0	198	198	2504	0	2504
196	10	4	40	1	10	5	0	1	0	0	198	198	2504	2504	2504
197	10	4	40	2	20	5	1	1	0	1	0	215	2504	2504	2504
198	10	4	40	3	3	5	0	1	222	0	198	198	2504	2504	2504
199	10	4	40	4	4	5	0	1	222	1	0	215	2504	2504	2504
200	10	4	40	5	5	5	0	0	665	0	198	198	2504	2504	2504
201	11	1	41	1	1	2	1	1	0	0	88	198	2394	0	0
202	11	1	41	2	2	2	0	1	0	1	0	205	2387	0	0
203	11	1	41	3	3	2	0	1	222	0	198	198	2504	0	0
204	11	1	41	4	4	2	0	1	222	1	0	215	2504	0	0
205	11	1	41	5	5	2	0	0	665	0	198	198	2504	0	0
206	11	2	42	1	1	3	0	1	0	0	88	198	2394	2394	0
207	11	2	42	2	20	3	1	1	0	1	0	215	2504	2504	0
208	11	2	42	3	3	3	0	1	222	0	198	198	2504	2504	0
209	11	2	42	4	4	3	0	1	222	1	0	215	2504	2504	0
210	11	2	42	5	5	3	0	0	665	0	198	198	2504	2504	0
211	11	3	43	1	10	4	1	1	0	0	198	198	2504	0	2504
212	11	3	43	2	2	4	0	1	0	1	0	205	2387	0	2387
213	11	3	43	3	3	4	0	1	222	0	198	198	2504	0	2504
214	11	3	43	4	4	4	0	1	222	1	0	215	2504	0	2504
215	11	3	43	5	5	4	0	0	665	0	198	198	2504	0	2504
216	11	4	44	1	10	5	1	1	0	0	198	198	2504	2504	2504
217	11	4	44	2	20	5	0	1	0	1	0	215	2504	2504	2504
218	11	4	44	3	3	5	0	1	222	0	198	198	2504	2504	2504
219	11	4	44	4	4	5	0	1	222	1	0	215	2504	2504	2504
220	11	4	44	5	5	5	0	0	665	0	198	198	2504	2504	2504
221	12	1	45	1	1	2	0	1	0	0	88	198	2394	0	0
222	12	1	45	2	2	2	0	1	0	1	0	205	2387	0	0
223	12	1	45	3	3	2	1	1	222	0	198	198	2504	0	0
224	12	1	45	4	4	2	0	1	222	1	0	215	2504	0	0
225	12	1	45	5	5	2	0	0	665	0	198	198	2504	0	0
226	12	2	46	1	1	3	1	1	0	0	88	198	2394	2394	0
227	12	2	46	2	20	3	0	1	0	1	0	215	2504	2504	0
228	12	2	46	3	3	3	0	1	222	0	198	198	2504	2504	0
229	12	2	46	4	4	3	0	1	222	1	0	215	2504	2504	0
230	12	2	46	5	5	3	0	0	665	0	198	198	2504	2504	0
231	12	3	47	1	10	4	1	1	0	0	198	198	2504	0	2504
232	12	3	47	2	2	4	0	1	0	1	0	205	2387	0	2387
233	12	3	47	3	3	4	0	1	222	0	198	198	2504	0	2504
234	12	3	47	4	4	4	0	1	222	1	0	215	2504	0	2504
235	12	3	47	5	5	4	0	0	665	0	198	198	2504	0	2504
236	12	4	48	1	10	5	1	1	0	0	198	198	2504	2504	2504
237	12	4	48	2	20	5	0	1	0	1	0	215	2504	2504	2504
238	12	4	48	3	3	5	0	1	222	0	198	198	2504	2504	2504
239	12	4	48	4	4	5	0	1	222	1	0	215	2504	2504	2504
240	12	4	48	5	5	5	0	0	665	0	198	198	2504	2504	2504
241	13	1	49	1	1	2	1	1	0	0	88	198	2394	0	0
242	13	1	49	2	2	2	0	1	0	1	0	205	2387	0	0
243	13	1	49	3	3	2	0	1	222	0	198	198	2504	0	0
244	13	1	49	4	4	2	0	1	222	1	0	215	2504	0	0
245	13	1	49	5	5	2	0	0	665	0	198	198	2504	0	0
246	13	2	50	1	1	3	0	1	0	0	88	198	2394	2394	0
247	13	2	50	2	20	3	1	1	0	1	0	215	2504	2504	0
248	13	2	50	3	3	3	0	1	222	0	198	198	2504	2504	0
249	13	2	50	4	4	3	0	1	222	1	0	215	2504	2504	0
250	13	2	50	5	5	3	0	0	665	0	198	198	2504	2504	0
251	13	3	51	1	10	4	1	1	0	0	198	198	2504	0	2504
252	13	3	51	2	2	4	0	1	0	1	0	205	2387	0	2387
253	13	3	51	3	3	4	0	1	222	0	198	198	2504	0	2504
254	13	3	51	4	4	4	0	1	222	1	0	215	2504	0	2504
255	13	3	51	5	5	4	0	0	665	0	198	198	2504	0	2504
256	13	4	52	1	10	5	1	1	0	0	198	198	2504	2504	2504
257	13	4	52	2	20	5	0	1	0	1	0	215	2504	2504	2504
258	13	4	52	3	3	5	0	1	222	0	198	198	2504	2504	2504
259	13	4	52	4	4	5	0	1	222	1	0	215	2504	2504	2504
260	13	4	52	5	5	5	0	0	665	0	198	198	2504	2504	2504
261	14	1	53	1	1	2	1	1	0	0	88	198	2394	0	0
262	14	1	53	2	2	2	0	1	0	1	0	205	2387	0	0
263	14	1	53	3	3	2	0	1	222	0	198	198	2504	0	0
264	14	1	53	4	4	2	0	1	222	1	0	215	2504	0	0
265	14	1	53	5	5	2	0	0	665	0	198	198	2504	0	0
266	14	2	54	1	1	3	1	1	0	0	88	198	2394	2394	0
267	14	2	54	2	20	3	0	1	0	1	0	215	2504	2504	0
268	14	2	54	3	3	3	0	1	222	0	198	198	2504	2504	0
269	14	2	54	4	4	3	0	1	222	1	0	215	2504	2504	0
270	14	2	54	5	5	3	0	0	665	0	198	198	2504	2504	0
271	14	3	55	1	10	4	1	1	0	0	198	198	2504	0	2504
272	14	3	55	2	2	4	0	1	0	1	0	205	2387	0	2387
273	14	3	55	3	3	4	0	1	222	0	198	198	2504	0	2504
274	14	3	55	4	4	4	0	1	222	1	0	215	2504	0	2504
275	14	3	55	5	5	4	0	0	665	0	198	198	2504	0	2504
276	14	4	56	1	10	5	1	1	0	0	198	198	2504	2504	2504
277	14	4	56	2	20	5	0	1	0	1	0	215	2504	2504	2504
278	14	4	56	3	3	5	0	1	222	0	198	198	2504	2504	2504
279	14	4	56	4	4	5	0	1	222	1	0	215	2504	2504	2504
280	14	4	56	5	5	5	0	0	665	0	198	198	2504	2504	2504
281	15	1	57	1	1	2	0	1	0	0	88	198	2394	0	0
282	15	1	57	2	2	2	0	1	0	1	0	205	2387	0	0
283	15	1	57	3	3	2	1	1	222	0	198	198	2504	0	0
284	15	1	57	4	4	2	0	1	222	1	0	215	2504	0	0
285	15	1	57	5	5	2	0	0	665	0	198	198	2504	0	0
286	15	2	58	1	1	3	0	1	0	0	88	198	2394	2394	0
287	15	2	58	2	20	3	1	1	0	1	0	215	2504	2504	0
288	15	2	58	3	3	3	0	1	222	0	198	198	2504	2504	0
289	15	2	58	4	4	3	0	1	222	1	0	215	2504	2504	0
290	15	2	58	5	5	3	0	0	665	0	198	198	2504	2504	0
291	15	3	59	1	10	4	0	1	0	0	198	198	2504	0	2504
292	15	3	59	2	2	4	1	1	0	1	0	205	2387	0	2387
293	15	3	59	3	3	4	0	1	222	0	198	198	2504	0	2504
294	15	3	59	4	4	4	0	1	222	1	0	215	2504	0	2504
295	15	3	59	5	5	4	0	0	665	0	198	198	2504	0	2504
296	15	4	60	1	10	5	1	1	0	0	198	198	2504	2504	2504
297	15	4	60	2	20	5	0	1	0	1	0	215	2504	2504	2504
298	15	4	60	3	3	5	0	1	222	0	198	198	2504	2504	2504
299	15	4	60	4	4	5	0	1	222	1	0	215	2504	2504	2504
300	15	4	60	5	5	5	0	0	665	0	198	198	2504	2504	2504
301	16	1	61	1	1	2	0	1	0	0	88	198	2394	0	0
302	16	1	61	2	2	2	1	1	0	1	0	205	2387	0	0
303	16	1	61	3	3	2	0	1	222	0	198	198	2504	0	0
304	16	1	61	4	4	2	0	1	222	1	0	215	2504	0	0
305	16	1	61	5	5	2	0	0	665	0	198	198	2504	0	0
306	16	2	62	1	1	3	0	1	0	0	88	198	2394	2394	0
307	16	2	62	2	20	3	1	1	0	1	0	215	2504	2504	0
308	16	2	62	3	3	3	0	1	222	0	198	198	2504	2504	0
309	16	2	62	4	4	3	0	1	222	1	0	215	2504	2504	0
310	16	2	62	5	5	3	0	0	665	0	198	198	2504	2504	0
311	16	3	63	1	10	4	0	1	0	0	198	198	2504	0	2504
312	16	3	63	2	2	4	1	1	0	1	0	205	2387	0	2387
313	16	3	63	3	3	4	0	1	222	0	198	198	2504	0	2504
314	16	3	63	4	4	4	0	1	222	1	0	215	2504	0	2504
315	16	3	63	5	5	4	0	0	665	0	198	198	2504	0	2504
316	16	4	64	1	10	5	0	1	0	0	198	198	2504	2504	2504
317	16	4	64	2	20	5	1	1	0	1	0	215	2504	2504	2504
318	16	4	64	3	3	5	0	1	222	0	198	198	2504	2504	2504
319	16	4	64	4	4	5	0	1	222	1	0	215	2504	2504	2504
320	16	4	64	5	5	5	0	0	665	0	198	198	2504	2504	2504
321	17	1	65	1	1	2	0	1	0	0	88	198	2394	0	0
322	17	1	65	2	2	2	0	1	0	1	0	205	2387	0	0
323	17	1	65	3	3	2	1	1	222	0	198	198	2504	0	0
324	17	1	65	4	4	2	0	1	222	1	0	215	2504	0	0
325	17	1	65	5	5	2	0	0	665	0	198	198	2504	0	0
326	17	2	66	1	1	3	0	1	0	0	88	198	2394	2394	0
327	17	2	66	2	20	3	0	1	0	1	0	215	2504	2504	0
328	17	2	66	3	3	3	1	1	222	0	198	198	2504	2504	0
329	17	2	66	4	4	3	0	1	222	1	0	215	2504	2504	0
330	17	2	66	5	5	3	0	0	665	0	198	198	2504	2504	0
331	17	3	67	1	10	4	0	1	0	0	198	198	2504	0	2504
332	17	3	67	2	2	4	0	1	0	1	0	205	2387	0	2387
333	17	3	67	3	3	4	1	1	222	0	198	198	2504	0	2504
334	17	3	67	4	4	4	0	1	222	1	0	215	2504	0	2504
335	17	3	67	5	5	4	0	0	665	0	198	198	2504	0	2504
336	17	4	68	1	10	5	0	1	0	0	198	198	2504	2504	2504
337	17	4	68	2	20	5	0	1	0	1	0	215	2504	2504	2504
338	17	4	68	3	3	5	1	1	222	0	198	198	2504	2504	2504
339	17	4	68	4	4	5	0	1	222	1	0	215	2504	2504	2504
340	17	4	68	5	5	5	0	0	665	0	198	198	2504	2504	2504
341	18	1	69	1	1	2	1	1	0	0	88	198	2394	0	0
342	18	1	69	2	2	2	0	1	0	1	0	205	2387	0	0
343	18	1	69	3	3	2	0	1	222	0	198	198	2504	0	0
344	18	1	69	4	4	2	0	1	222	1	0	215	2504	0	0
345	18	1	69	5	5	2	0	0	665	0	198	198	2504	0	0
346	18	2	70	1	1	3	1	1	0	0	88	198	2394	2394	0
347	18	2	70	2	20	3	0	1	0	1	0	215	2504	2504	0
348	18	2	70	3	3	3	0	1	222	0	198	198	2504	2504	0
349	18	2	70	4	4	3	0	1	222	1	0	215	2504	2504	0
350	18	2	70	5	5	3	0	0	665	0	198	198	2504	2504	0
351	18	3	71	1	10	4	1	1	0	0	198	198	2504	0	2504
352	18	3	71	2	2	4	0	1	0	1	0	205	2387	0	2387
353	18	3	71	3	3	4	0	1	222	0	198	198	2504	0	2504
354	18	3	71	4	4	4	0	1	222	1	0	215	2504	0	2504
355	18	3	71	5	5	4	0	0	665	0	198	198	2504	0	2504
356	18	4	72	1	10	5	1	1	0	0	198	198	2504	2504	2504
357	18	4	72	2	20	5	0	1	0	1	0	215	2504	2504	2504
358	18	4	72	3	3	5	0	1	222	0	198	198	2504	2504	2504
359	18	4	72	4	4	5	0	1	222	1	0	215	2504	2504	2504
360	18	4	72	5	5	5	0	0	665	0	198	198	2504	2504	2504
361	19	1	73	1	1	2	0	1	0	0	88	198	2394	0	0
362	19	1	73	2	2	2	0	1	0	1	0	205	2387	0	0
363	19	1	73	3	3	2	0	1	222	0	198	198	2504	0	0
364	19	1	73	4	4	2	1	1	222	1	0	215	2504	0	0
365	19	1	73	5	5	2	0	0	665	0	198	198	2504	0	0
366	19	2	74	1	1	3	0	1	0	0	88	198	2394	2394	0
367	19	2	74	2	20	3	1	1	0	1	0	215	2504	2504	0
368	19	2	74	3	3	3	0	1	222	0	198	198	2504	2504	0
369	19	2	74	4	4	3	0	1	222	1	0	215	2504	2504	0
370	19	2	74	5	5	3	0	0	665	0	198	198	2504	2504	0
371	19	3	75	1	10	4	0	1	0	0	198	198	2504	0	2504
372	19	3	75	2	2	4	0	1	0	1	0	205	2387	0	2387
373	19	3	75	3	3	4	0	1	222	0	198	198	2504	0	2504
374	19	3	75	4	4	4	1	1	222	1	0	215	2504	0	2504
375	19	3	75	5	5	4	0	0	665	0	198	198	2504	0	2504
376	19	4	76	1	10	5	0	1	0	0	198	198	2504	2504	2504
377	19	4	76	2	20	5	1	1	0	1	0	215	2504	2504	2504
378	19	4	76	3	3	5	0	1	222	0	198	198	2504	2504	2504
379	19	4	76	4	4	5	0	1	222	1	0	215	2504	2504	2504
380	19	4	76	5	5	5	0	0	665	0	198	198	2504	2504	2504
381	20	1	77	1	1	2	0	1	0	0	88	198	2394	0	0
382	20	1	77	2	2	2	0	1	0	1	0	205	2387	0	0
383	20	1	77	3	3	2	1	1	222	0	198	198	2504	0	0
384	20	1	77	4	4	2	0	1	222	1	0	215	2504	0	0
385	20	1	77	5	5	2	0	0	665	0	198	198	2504	0	0
386	20	2	78	1	1	3	0	1	0	0	88	198	2394	2394	0
387	20	2	78	2	20	3	1	1	0	1	0	215	2504	2504	0
388	20	2	78	3	3	3	0	1	222	0	198	198	2504	2504	0
389	20	2	78	4	4	3	0	1	222	1	0	215	2504	2504	0
390	20	2	78	5	5	3	0	0	665	0	198	198	2504	2504	0
391	20	3	79	1	10	4	0	1	0	0	198	198	2504	0	2504
392	20	3	79	2	2	4	1	1	0	1	0	205	2387	0	2387
393	20	3	79	3	3	4	0	1	222	0	198	198	2504	0	2504
394	20	3	79	4	4	4	0	1	222	1	0	215	2504	0	2504
395	20	3	79	5	5	4	0	0	665	0	198	198	2504	0	2504
396	20	4	80	1	10	5	0	1	0	0	198	198	2504	2504	2504
397	20	4	80	2	20	5	1	1	0	1	0	215	2504	2504	2504
398	20	4	80	3	3	5	0	1	222	0	198	198	2504	2504	2504
399	20	4	80	4	4	5	0	1	222	1	0	215	2504	2504	2504
400	20	4	80	5	5	5	0	0	665	0	198	198	2504	2504	2504
401	21	1	81	1	1	2	1	1	0	0	88	198	2394	0	0
402	21	1	81	2	2	2	0	1	0	1	0	205	2387	0	0
403	21	1	81	3	3	2	0	1	222	0	198	198	2504	0	0
404	21	1	81	4	4	2	0	1	222	1	0	215	2504	0	0
405	21	1	81	5	5	2	0	0	665	0	198	198	2504	0	0
406	21	2	82	1	1	3	0	1	0	0	88	198	2394	2394	0
407	21	2	82	2	20	3	1	1	0	1	0	215	2504	2504	0
408	21	2	82	3	3	3	0	1	222	0	198	198	2504	2504	0
409	21	2	82	4	4	3	0	1	222	1	0	215	2504	2504	0
410	21	2	82	5	5	3	0	0	665	0	198	198	2504	2504	0
411	21	3	83	1	10	4	1	1	0	0	198	198	2504	0	2504
412	21	3	83	2	2	4	0	1	0	1	0	205	2387	0	2387
413	21	3	83	3	3	4	0	1	222	0	198	198	2504	0	2504
414	21	3	83	4	4	4	0	1	222	1	0	215	2504	0	2504
415	21	3	83	5	5	4	0	0	665	0	198	198	2504	0	2504
416	21	4	84	1	10	5	0	1	0	0	198	198	2504	2504	2504
417	21	4	84	2	20	5	1	1	0	1	0	215	2504	2504	2504
418	21	4	84	3	3	5	0	1	222	0	198	198	2504	2504	2504
419	21	4	84	4	4	5	0	1	222	1	0	215	2504	2504	2504
420	21	4	84	5	5	5	0	0	665	0	198	198	2504	2504	2504
421	22	1	85	1	1	2	0	1	0	0	88	198	2394	0	0
422	22	1	85	2	2	2	0	1	0	1	0	205	2387	0	0
423	22	1	85	3	3	2	0	1	222	0	198	198	2504	0	0
424	22	1	85	4	4	2	1	1	222	1	0	215	2504	0	0
425	22	1	85	5	5	2	0	0	665	0	198	198	2504	0	0
426	22	2	86	1	1	3	0	1	0	0	88	198	2394	2394	0
427	22	2	86	2	20	3	1	1	0	1	0	215	2504	2504	0
428	22	2	86	3	3	3	0	1	222	0	198	198	2504	2504	0
429	22	2	86	4	4	3	0	1	222	1	0	215	2504	2504	0
430	22	2	86	5	5	3	0	0	665	0	198	198	2504	2504	0
431	22	3	87	1	10	4	0	1	0	0	198	198	2504	0	2504
432	22	3	87	2	2	4	0	1	0	1	0	205	2387	0	2387
433	22	3	87	3	3	4	0	1	222	0	198	198	2504	0	2504
434	22	3	87	4	4	4	1	1	222	1	0	215	2504	0	2504
435	22	3	87	5	5	4	0	0	665	0	198	198	2504	0	2504
436	22	4	88	1	10	5	0	1	0	0	198	198	2504	2504	2504
437	22	4	88	2	20	5	1	1	0	1	0	215	2504	2504	2504
438	22	4	88	3	3	5	0	1	222	0	198	198	2504	2504	2504
439	22	4	88	4	4	5	0	1	222	1	0	215	2504	2504	2504
440	22	4	88	5	5	5	0	0	665	0	198	198	2504	2504	2504
441	23	1	89	1	1	2	0	1	0	0	88	198	2394	0	0
442	23	1	89	2	2	2	0	1	0	1	0	205	2387	0	0
443	23	1	89	3	3	2	1	1	222	0	198	198	2504	0	0
444	23	1	89	4	4	2	0	1	222	1	0	215	2504	0	0
445	23	1	89	5	5	2	0	0	665	0	198	198	2504	0	0
446	23	2	90	1	1	3	0	1	0	0	88	198	2394	2394	0
447	23	2	90	2	20	3	0	1	0	1	0	215	2504	2504	0
448	23	2	90	3	3	3	1	1	222	0	198	198	2504	2504	0
449	23	2	90	4	4	3	0	1	222	1	0	215	2504	2504	0
450	23	2	90	5	5	3	0	0	665	0	198	198	2504	2504	0
451	23	3	91	1	10	4	0	1	0	0	198	198	2504	0	2504
452	23	3	91	2	2	4	0	1	0	1	0	205	2387	0	2387
453	23	3	91	3	3	4	1	1	222	0	198	198	2504	0	2504
454	23	3	91	4	4	4	0	1	222	1	0	215	2504	0	2504
455	23	3	91	5	5	4	0	0	665	0	198	198	2504	0	2504
456	23	4	92	1	10	5	0	1	0	0	198	198	2504	2504	2504
457	23	4	92	2	20	5	0	1	0	1	0	215	2504	2504	2504
458	23	4	92	3	3	5	1	1	222	0	198	198	2504	2504	2504
459	23	4	92	4	4	5	0	1	222	1	0	215	2504	2504	2504
460	23	4	92	5	5	5	0	0	665	0	198	198	2504	2504	2504
461	24	1	93	1	1	2	0	1	0	0	88	198	2394	0	0
462	24	1	93	2	2	2	1	1	0	1	0	205	2387	0	0
463	24	1	93	3	3	2	0	1	222	0	198	198	2504	0	0
464	24	1	93	4	4	2	0	1	222	1	0	215	2504	0	0
465	24	1	93	5	5	2	0	0	665	0	198	198	2504	0	0
466	24	2	94	1	1	3	0	1	0	0	88	198	2394	2394	0
467	24	2	94	2	20	3	1	1	0	1	0	215	2504	2504	0
468	24	2	94	3	3	3	0	1	222	0	198	198	2504	2504	0
469	24	2	94	4	4	3	0	1	222	1	0	215	2504	2504	0
470	24	2	94	5	5	3	0	0	665	0	198	198	2504	2504	0
471	24	3	95	1	10	4	0	1	0	0	198	198	2504	0	2504
472	24	3	95	2	2	4	1	1	0	1	0	205	2387	0	2387
473	24	3	95	3	3	4	0	1	222	0	198	198	2504	0	2504
474	24	3	95	4	4	4	0	1	222	1	0	215	2504	0	2504
475	24	3	95	5	5	4	0	0	665	0	198	198	2504	0	2504
476	24	4	96	1	10	5	0	1	0	0	198	198	2504	2504	2504
477	24	4	96	2	20	5	1	1	0	1	0	215	2504	2504	2504
478	24	4	96	3	3	5	0	1	222	0	198	198	2504	2504	2504
479	24	4	96	4	4	5	0	1	222	1	0	215	2504	2504	2504
480	24	4	96	5	5	5	0	0	665	0	198	198	2504	2504	2504
481	25	1	97	1	1	2	1	1	0	0	88	198	2394	0	0
482	25	1	97	2	2	2	0	1	0	1	0	205	2387	0	0
483	25	1	97	3	3	2	0	1	222	0	198	198	2504	0	0
484	25	1	97	4	4	2	0	1	222	1	0	215	2504	0	0
485	25	1	97	5	5	2	0	0	665	0	198	198	2504	0	0
486	25	2	98	1	1	3	0	1	0	0	88	198	2394	2394	0
487	25	2	98	2	20	3	1	1	0	1	0	215	2504	2504	0
488	25	2	98	3	3	3	0	1	222	0	198	198	2504	2504	0
489	25	2	98	4	4	3	0	1	222	1	0	215	2504	2504	0
490	25	2	98	5	5	3	0	0	665	0	198	198	2504	2504	0
491	25	3	99	1	10	4	0	1	0	0	198	198	2504	0	2504
492	25	3	99	2	2	4	0	1	0	1	0	205	2387	0	2387
493	25	3	99	3	3	4	1	1	222	0	198	198	2504	0	2504
494	25	3	99	4	4	4	0	1	222	1	0	215	2504	0	2504
495	25	3	99	5	5	4	0	0	665	0	198	198	2504	0	2504
496	25	4	100	1	10	5	0	1	0	0	198	198	2504	2504	2504
497	25	4	100	2	20	5	0	1	0	1	0	215	2504	2504	2504
498	25	4	100	3	3	5	1	1	222	0	198	198	2504	2504	2504
499	25	4	100	4	4	5	0	1	222	1	0	215	2504	2504	2504
500	25	4	100	5	5	5	0	0	665	0	198	198	2504	2504	2504
501	26	1	101	1	1	2	0	1	0	0	88	198	2394	0	0
502	26	1	101	2	2	2	0	1	0	1	0	205	2387	0	0
503	26	1	101	3	3	2	1	1	222	0	198	198	2504	0	0
504	26	1	101	4	4	2	0	1	222	1	0	215	2504	0	0
505	26	1	101	5	5	2	0	0	665	0	198	198	2504	0	0
506	26	2	102	1	1	3	0	1	0	0	88	198	2394	2394	0
507	26	2	102	2	20	3	0	1	0	1	0	215	2504	2504	0
508	26	2	102	3	3	3	1	1	222	0	198	198	2504	2504	0
509	26	2	102	4	4	3	0	1	222	1	0	215	2504	2504	0
510	26	2	102	5	5	3	0	0	665	0	198	198	2504	2504	0
511	26	3	103	1	10	4	1	1	0	0	198	198	2504	0	2504
512	26	3	103	2	2	4	0	1	0	1	0	205	2387	0	2387
513	26	3	103	3	3	4	0	1	222	0	198	198	2504	0	2504
514	26	3	103	4	4	4	0	1	222	1	0	215	2504	0	2504
515	26	3	103	5	5	4	0	0	665	0	198	198	2504	0	2504
516	26	4	104	1	10	5	1	1	0	0	198	198	2504	2504	2504
517	26	4	104	2	20	5	0	1	0	1	0	215	2504	2504	2504
518	26	4	104	3	3	5	0	1	222	0	198	198	2504	2504	2504
519	26	4	104	4	4	5	0	1	222	1	0	215	2504	2504	2504
520	26	4	104	5	5	5	0	0	665	0	198	198	2504	2504	2504
521	27	1	105	1	1	2	0	1	0	0	88	198	2394	0	0
522	27	1	105	2	2	2	0	1	0	1	0	205	2387	0	0
523	27	1	105	3	3	2	0	1	222	0	198	198	2504	0	0
524	27	1	105	4	4	2	1	1	222	1	0	215	2504	0	0
525	27	1	105	5	5	2	0	0	665	0	198	198	2504	0	0
526	27	2	106	1	1	3	0	1	0	0	88	198	2394	2394	0
527	27	2	106	2	20	3	1	1	0	1	0	215	2504	2504	0
528	27	2	106	3	3	3	0	1	222	0	198	198	2504	2504	0
529	27	2	106	4	4	3	0	1	222	1	0	215	2504	2504	0
530	27	2	106	5	5	3	0	0	665	0	198	198	2504	2504	0
531	27	3	107	1	10	4	1	1	0	0	198	198	2504	0	2504
532	27	3	107	2	2	4	0	1	0	1	0	205	2387	0	2387
533	27	3	107	3	3	4	0	1	222	0	198	198	2504	0	2504
534	27	3	107	4	4	4	0	1	222	1	0	215	2504	0	2504
535	27	3	107	5	5	4	0	0	665	0	198	198	2504	0	2504
536	27	4	108	1	10	5	0	1	0	0	198	198	2504	2504	2504
537	27	4	108	2	20	5	0	1	0	1	0	215	2504	2504	2504
538	27	4	108	3	3	5	0	1	222	0	198	198	2504	2504	2504
539	27	4	108	4	4	5	1	1	222	1	0	215	2504	2504	2504
540	27	4	108	5	5	5	0	0	665	0	198	198	2504	2504	2504
541	28	1	109	1	1	2	0	1	0	0	88	198	2394	0	0
542	28	1	109	2	2	2	0	1	0	1	0	205	2387	0	0
543	28	1	109	3	3	2	0	1	222	0	198	198	2504	0	0
544	28	1	109	4	4	2	1	1	222	1	0	215	2504	0	0
545	28	1	109	5	5	2	0	0	665	0	198	198	2504	0	0
546	28	2	110	1	1	3	0	1	0	0	88	198	2394	2394	0
547	28	2	110	2	20	3	1	1	0	1	0	215	2504	2504	0
548	28	2	110	3	3	3	0	1	222	0	198	198	2504	2504	0
549	28	2	110	4	4	3	0	1	222	1	0	215	2504	2504	0
550	28	2	110	5	5	3	0	0	665	0	198	198	2504	2504	0
551	28	3	111	1	10	4	0	1	0	0	198	198	2504	0	2504
552	28	3	111	2	2	4	1	1	0	1	0	205	2387	0	2387
553	28	3	111	3	3	4	0	1	222	0	198	198	2504	0	2504
554	28	3	111	4	4	4	0	1	222	1	0	215	2504	0	2504
555	28	3	111	5	5	4	0	0	665	0	198	198	2504	0	2504
556	28	4	112	1	10	5	0	1	0	0	198	198	2504	2504	2504
557	28	4	112	2	20	5	1	1	0	1	0	215	2504	2504	2504
558	28	4	112	3	3	5	0	1	222	0	198	198	2504	2504	2504
559	28	4	112	4	4	5	0	1	222	1	0	215	2504	2504	2504
560	28	4	112	5	5	5	0	0	665	0	198	198	2504	2504	2504
561	29	1	113	1	1	2	0	1	0	0	88	198	2394	0	0
562	29	1	113	2	2	2	1	1	0	1	0	205	2387	0	0
563	29	1	113	3	3	2	0	1	222	0	198	198	2504	0	0
564	29	1	113	4	4	2	0	1	222	1	0	215	2504	0	0
565	29	1	113	5	5	2	0	0	665	0	198	198	2504	0	0
566	29	2	114	1	1	3	0	1	0	0	88	198	2394	2394	0
567	29	2	114	2	20	3	1	1	0	1	0	215	2504	2504	0
568	29	2	114	3	3	3	0	1	222	0	198	198	2504	2504	0
569	29	2	114	4	4	3	0	1	222	1	0	215	2504	2504	0
570	29	2	114	5	5	3	0	0	665	0	198	198	2504	2504	0
571	29	3	115	1	10	4	1	1	0	0	198	198	2504	0	2504
572	29	3	115	2	2	4	0	1	0	1	0	205	2387	0	2387
573	29	3	115	3	3	4	0	1	222	0	198	198	2504	0	2504
574	29	3	115	4	4	4	0	1	222	1	0	215	2504	0	2504
575	29	3	115	5	5	4	0	0	665	0	198	198	2504	0	2504
576	29	4	116	1	10	5	1	1	0	0	198	198	2504	2504	2504
577	29	4	116	2	20	5	0	1	0	1	0	215	2504	2504	2504
578	29	4	116	3	3	5	0	1	222	0	198	198	2504	2504	2504
579	29	4	116	4	4	5	0	1	222	1	0	215	2504	2504	2504
580	29	4	116	5	5	5	0	0	665	0	198	198	2504	2504	2504
581	30	1	117	1	1	2	0	1	0	0	88	198	2394	0	0
582	30	1	117	2	2	2	0	1	0	1	0	205	2387	0	0
583	30	1	117	3	3	2	0	1	222	0	198	198	2504	0	0
584	30	1	117	4	4	2	1	1	222	1	0	215	2504	0	0
585	30	1	117	5	5	2	0	0	665	0	198	198	2504	0	0
586	30	2	118	1	1	3	0	1	0	0	88	198	2394	2394	0
587	30	2	118	2	20	3	0	1	0	1	0	215	2504	2504	0
588	30	2	118	3	3	3	0	1	222	0	198	198	2504	2504	0
589	30	2	118	4	4	3	1	1	222	1	0	215	2504	2504	0
590	30	2	118	5	5	3	0	0	665	0	198	198	2504	2504	0
591	30	3	119	1	10	4	0	1	0	0	198	198	2504	0	2504
592	30	3	119	2	2	4	0	1	0	1	0	205	2387	0	2387
593	30	3	119	3	3	4	0	1	222	0	198	198	2504	0	2504
594	30	3	119	4	4	4	1	1	222	1	0	215	2504	0	2504
595	30	3	119	5	5	4	0	0	665	0	198	198	2504	0	2504
596	30	4	120	1	10	5	0	1	0	0	198	198	2504	2504	2504
597	30	4	120	2	20	5	0	1	0	1	0	215	2504	2504	2504
598	30	4	120	3	3	5	0	1	222	0	198	198	2504	2504	2504
599	30	4	120	4	4	5	1	1	222	1	0	215	2504	2504	2504
600	30	4	120	5	5	5	0	0	665	0	198	198	2504	2504	2504
601	31	1	121	1	1	2	0	1	0	0	88	198	2394	0	0
602	31	1	121	2	2	2	1	1	0	1	0	205	2387	0	0
603	31	1	121	3	3	2	0	1	222	0	198	198	2504	0	0
604	31	1	121	4	4	2	0	1	222	1	0	215	2504	0	0
605	31	1	121	5	5	2	0	0	665	0	198	198	2504	0	0
606	31	2	122	1	1	3	0	1	0	0	88	198	2394	2394	0
607	31	2	122	2	20	3	1	1	0	1	0	215	2504	2504	0
608	31	2	122	3	3	3	0	1	222	0	198	198	2504	2504	0
609	31	2	122	4	4	3	0	1	222	1	0	215	2504	2504	0
610	31	2	122	5	5	3	0	0	665	0	198	198	2504	2504	0
611	31	3	123	1	10	4	1	1	0	0	198	198	2504	0	2504
612	31	3	123	2	2	4	0	1	0	1	0	205	2387	0	2387
613	31	3	123	3	3	4	0	1	222	0	198	198	2504	0	2504
614	31	3	123	4	4	4	0	1	222	1	0	215	2504	0	2504
615	31	3	123	5	5	4	0	0	665	0	198	198	2504	0	2504
616	31	4	124	1	10	5	1	1	0	0	198	198	2504	2504	2504
617	31	4	124	2	20	5	0	1	0	1	0	215	2504	2504	2504
618	31	4	124	3	3	5	0	1	222	0	198	198	2504	2504	2504
619	31	4	124	4	4	5	0	1	222	1	0	215	2504	2504	2504
620	31	4	124	5	5	5	0	0	665	0	198	198	2504	2504	2504
621	32	1	125	1	1	2	1	1	0	0	88	198	2394	0	0
622	32	1	125	2	2	2	0	1	0	1	0	205	2387	0	0
623	32	1	125	3	3	2	0	1	222	0	198	198	2504	0	0
624	32	1	125	4	4	2	0	1	222	1	0	215	2504	0	0
625	32	1	125	5	5	2	0	0	665	0	198	198	2504	0	0
626	32	2	126	1	1	3	0	1	0	0	88	198	2394	2394	0
627	32	2	126	2	20	3	1	1	0	1	0	215	2504	2504	0
628	32	2	126	3	3	3	0	1	222	0	198	198	2504	2504	0
629	32	2	126	4	4	3	0	1	222	1	0	215	2504	2504	0
630	32	2	126	5	5	3	0	0	665	0	198	198	2504	2504	0
631	32	3	127	1	10	4	1	1	0	0	198	198	2504	0	2504
632	32	3	127	2	2	4	0	1	0	1	0	205	2387	0	2387
633	32	3	127	3	3	4	0	1	222	0	198	198	2504	0	2504
634	32	3	127	4	4	4	0	1	222	1	0	215	2504	0	2504
635	32	3	127	5	5	4	0	0	665	0	198	198	2504	0	2504
636	32	4	128	1	10	5	1	1	0	0	198	198	2504	2504	2504
637	32	4	128	2	20	5	0	1	0	1	0	215	2504	2504	2504
638	32	4	128	3	3	5	0	1	222	0	198	198	2504	2504	2504
639	32	4	128	4	4	5	0	1	222	1	0	215	2504	2504	2504
640	32	4	128	5	5	5	0	0	665	0	198	198	2504	2504	2504
641	33	1	129	1	1	2	0	1	0	0	88	198	2394	0	0
642	33	1	129	2	2	2	0	1	0	1	0	205	2387	0	0
643	33	1	129	3	3	2	1	1	222	0	198	198	2504	0	0
644	33	1	129	4	4	2	0	1	222	1	0	215	2504	0	0
645	33	1	129	5	5	2	0	0	665	0	198	198	2504	0	0
646	33	2	130	1	1	3	0	1	0	0	88	198	2394	2394	0
647	33	2	130	2	20	3	0	1	0	1	0	215	2504	2504	0
648	33	2	130	3	3	3	1	1	222	0	198	198	2504	2504	0
649	33	2	130	4	4	3	0	1	222	1	0	215	2504	2504	0
650	33	2	130	5	5	3	0	0	665	0	198	198	2504	2504	0
651	33	3	131	1	10	4	0	1	0	0	198	198	2504	0	2504
652	33	3	131	2	2	4	0	1	0	1	0	205	2387	0	2387
653	33	3	131	3	3	4	1	1	222	0	198	198	2504	0	2504
654	33	3	131	4	4	4	0	1	222	1	0	215	2504	0	2504
655	33	3	131	5	5	4	0	0	665	0	198	198	2504	0	2504
656	33	4	132	1	10	5	0	1	0	0	198	198	2504	2504	2504
657	33	4	132	2	20	5	0	1	0	1	0	215	2504	2504	2504
658	33	4	132	3	3	5	1	1	222	0	198	198	2504	2504	2504
659	33	4	132	4	4	5	0	1	222	1	0	215	2504	2504	2504
660	33	4	132	5	5	5	0	0	665	0	198	198	2504	2504	2504
661	34	1	133	1	1	2	0	1	0	0	88	198	2394	0	0
662	34	1	133	2	2	2	0	1	0	1	0	205	2387	0	0
663	34	1	133	3	3	2	0	1	222	0	198	198	2504	0	0
664	34	1	133	4	4	2	1	1	222	1	0	215	2504	0	0
665	34	1	133	5	5	2	0	0	665	0	198	198	2504	0	0
666	34	2	134	1	1	3	0	1	0	0	88	198	2394	2394	0
667	34	2	134	2	20	3	0	1	0	1	0	215	2504	2504	0
668	34	2	134	3	3	3	1	1	222	0	198	198	2504	2504	0
669	34	2	134	4	4	3	0	1	222	1	0	215	2504	2504	0
670	34	2	134	5	5	3	0	0	665	0	198	198	2504	2504	0
671	34	3	135	1	10	4	0	1	0	0	198	198	2504	0	2504
672	34	3	135	2	2	4	0	1	0	1	0	205	2387	0	2387
673	34	3	135	3	3	4	0	1	222	0	198	198	2504	0	2504
674	34	3	135	4	4	4	1	1	222	1	0	215	2504	0	2504
675	34	3	135	5	5	4	0	0	665	0	198	198	2504	0	2504
676	34	4	136	1	10	5	0	1	0	0	198	198	2504	2504	2504
677	34	4	136	2	20	5	0	1	0	1	0	215	2504	2504	2504
678	34	4	136	3	3	5	0	1	222	0	198	198	2504	2504	2504
679	34	4	136	4	4	5	1	1	222	1	0	215	2504	2504	2504
680	34	4	136	5	5	5	0	0	665	0	198	198	2504	2504	2504
681	36	1	137	1	1	2	0	1	0	0	88	198	2394	0	0
682	36	1	137	2	2	2	0	1	0	1	0	205	2387	0	0
683	36	1	137	3	3	2	1	1	222	0	198	198	2504	0	0
684	36	1	137	4	4	2	0	1	222	1	0	215	2504	0	0
685	36	1	137	5	5	2	0	0	665	0	198	198	2504	0	0
686	36	2	138	1	1	3	0	1	0	0	88	198	2394	2394	0
687	36	2	138	2	20	3	1	1	0	1	0	215	2504	2504	0
688	36	2	138	3	3	3	0	1	222	0	198	198	2504	2504	0
689	36	2	138	4	4	3	0	1	222	1	0	215	2504	2504	0
690	36	2	138	5	5	3	0	0	665	0	198	198	2504	2504	0
691	36	3	139	1	10	4	0	1	0	0	198	198	2504	0	2504
692	36	3	139	2	2	4	0	1	0	1	0	205	2387	0	2387
693	36	3	139	3	3	4	1	1	222	0	198	198	2504	0	2504
694	36	3	139	4	4	4	0	1	222	1	0	215	2504	0	2504
695	36	3	139	5	5	4	0	0	665	0	198	198	2504	0	2504
696	36	4	140	1	10	5	0	1	0	0	198	198	2504	2504	2504
697	36	4	140	2	20	5	0	1	0	1	0	215	2504	2504	2504
698	36	4	140	3	3	5	0	1	222	0	198	198	2504	2504	2504
699	36	4	140	4	4	5	1	1	222	1	0	215	2504	2504	2504
700	36	4	140	5	5	5	0	0	665	0	198	198	2504	2504	2504
701	38	1	141	1	1	2	0	1	0	0	88	198	2394	0	0
702	38	1	141	2	2	2	0	1	0	1	0	205	2387	0	0
703	38	1	141	3	3	2	0	1	222	0	198	198	2504	0	0
704	38	1	141	4	4	2	0	1	222	1	0	215	2504	0	0
705	38	1	141	5	5	2	1	0	665	0	198	198	2504	0	0
706	38	2	142	1	1	3	0	1	0	0	88	198	2394	2394	0
707	38	2	142	2	20	3	1	1	0	1	0	215	2504	2504	0
708	38	2	142	3	3	3	0	1	222	0	198	198	2504	2504	0
709	38	2	142	4	4	3	0	1	222	1	0	215	2504	2504	0
710	38	2	142	5	5	3	0	0	665	0	198	198	2504	2504	0
711	38	3	143	1	10	4	1	1	0	0	198	198	2504	0	2504
712	38	3	143	2	2	4	0	1	0	1	0	205	2387	0	2387
713	38	3	143	3	3	4	0	1	222	0	198	198	2504	0	2504
714	38	3	143	4	4	4	0	1	222	1	0	215	2504	0	2504
715	38	3	143	5	5	4	0	0	665	0	198	198	2504	0	2504
716	38	4	144	1	10	5	1	1	0	0	198	198	2504	2504	2504
717	38	4	144	2	20	5	0	1	0	1	0	215	2504	2504	2504
718	38	4	144	3	3	5	0	1	222	0	198	198	2504	2504	2504
719	38	4	144	4	4	5	0	1	222	1	0	215	2504	2504	2504
720	38	4	144	5	5	5	0	0	665	0	198	198	2504	2504	2504
721	39	1	145	1	1	2	0	1	0	0	88	198	2394	0	0
722	39	1	145	2	2	2	0	1	0	1	0	205	2387	0	0
723	39	1	145	3	3	2	0	1	222	0	198	198	2504	0	0
724	39	1	145	4	4	2	1	1	222	1	0	215	2504	0	0
725	39	1	145	5	5	2	0	0	665	0	198	198	2504	0	0
726	39	2	146	1	1	3	0	1	0	0	88	198	2394	2394	0
727	39	2	146	2	20	3	1	1	0	1	0	215	2504	2504	0
728	39	2	146	3	3	3	0	1	222	0	198	198	2504	2504	0
729	39	2	146	4	4	3	0	1	222	1	0	215	2504	2504	0
730	39	2	146	5	5	3	0	0	665	0	198	198	2504	2504	0
731	39	3	147	1	10	4	1	1	0	0	198	198	2504	0	2504
732	39	3	147	2	2	4	0	1	0	1	0	205	2387	0	2387
733	39	3	147	3	3	4	0	1	222	0	198	198	2504	0	2504
734	39	3	147	4	4	4	0	1	222	1	0	215	2504	0	2504
735	39	3	147	5	5	4	0	0	665	0	198	198	2504	0	2504
736	39	4	148	1	10	5	1	1	0	0	198	198	2504	2504	2504
737	39	4	148	2	20	5	0	1	0	1	0	215	2504	2504	2504
738	39	4	148	3	3	5	0	1	222	0	198	198	2504	2504	2504
739	39	4	148	4	4	5	0	1	222	1	0	215	2504	2504	2504
740	39	4	148	5	5	5	0	0	665	0	198	198	2504	2504	2504
741	40	1	149	1	1	2	0	1	0	0	88	198	2394	0	0
742	40	1	149	2	2	2	1	1	0	1	0	205	2387	0	0
743	40	1	149	3	3	2	0	1	222	0	198	198	2504	0	0
744	40	1	149	4	4	2	0	1	222	1	0	215	2504	0	0
745	40	1	149	5	5	2	0	0	665	0	198	198	2504	0	0
746	40	2	150	1	1	3	0	1	0	0	88	198	2394	2394	0
747	40	2	150	2	20	3	1	1	0	1	0	215	2504	2504	0
748	40	2	150	3	3	3	0	1	222	0	198	198	2504	2504	0
749	40	2	150	4	4	3	0	1	222	1	0	215	2504	2504	0
750	40	2	150	5	5	3	0	0	665	0	198	198	2504	2504	0
751	40	3	151	1	10	4	0	1	0	0	198	198	2504	0	2504
752	40	3	151	2	2	4	1	1	0	1	0	205	2387	0	2387
753	40	3	151	3	3	4	0	1	222	0	198	198	2504	0	2504
754	40	3	151	4	4	4	0	1	222	1	0	215	2504	0	2504
755	40	3	151	5	5	4	0	0	665	0	198	198	2504	0	2504
756	40	4	152	1	10	5	0	1	0	0	198	198	2504	2504	2504
757	40	4	152	2	20	5	1	1	0	1	0	215	2504	2504	2504
758	40	4	152	3	3	5	0	1	222	0	198	198	2504	2504	2504
759	40	4	152	4	4	5	0	1	222	1	0	215	2504	2504	2504
760	40	4	152	5	5	5	0	0	665	0	198	198	2504	2504	2504
761	41	1	153	1	1	2	0	1	0	0	88	198	2394	0	0
762	41	1	153	2	2	2	1	1	0	1	0	205	2387	0	0
763	41	1	153	3	3	2	0	1	222	0	198	198	2504	0	0
764	41	1	153	4	4	2	0	1	222	1	0	215	2504	0	0
765	41	1	153	5	5	2	0	0	665	0	198	198	2504	0	0
766	41	2	154	1	1	3	0	1	0	0	88	198	2394	2394	0
767	41	2	154	2	20	3	1	1	0	1	0	215	2504	2504	0
768	41	2	154	3	3	3	0	1	222	0	198	198	2504	2504	0
769	41	2	154	4	4	3	0	1	222	1	0	215	2504	2504	0
770	41	2	154	5	5	3	0	0	665	0	198	198	2504	2504	0
771	41	3	155	1	10	4	1	1	0	0	198	198	2504	0	2504
772	41	3	155	2	2	4	0	1	0	1	0	205	2387	0	2387
773	41	3	155	3	3	4	0	1	222	0	198	198	2504	0	2504
774	41	3	155	4	4	4	0	1	222	1	0	215	2504	0	2504
775	41	3	155	5	5	4	0	0	665	0	198	198	2504	0	2504
776	41	4	156	1	10	5	0	1	0	0	198	198	2504	2504	2504
777	41	4	156	2	20	5	1	1	0	1	0	215	2504	2504	2504
778	41	4	156	3	3	5	0	1	222	0	198	198	2504	2504	2504
779	41	4	156	4	4	5	0	1	222	1	0	215	2504	2504	2504
780	41	4	156	5	5	5	0	0	665	0	198	198	2504	2504	2504
781	42	1	157	1	1	2	0	1	0	0	88	198	2394	0	0
782	42	1	157	2	2	2	1	1	0	1	0	205	2387	0	0
783	42	1	157	3	3	2	0	1	222	0	198	198	2504	0	0
784	42	1	157	4	4	2	0	1	222	1	0	215	2504	0	0
785	42	1	157	5	5	2	0	0	665	0	198	198	2504	0	0
786	42	2	158	1	1	3	0	1	0	0	88	198	2394	2394	0
787	42	2	158	2	20	3	1	1	0	1	0	215	2504	2504	0
788	42	2	158	3	3	3	0	1	222	0	198	198	2504	2504	0
789	42	2	158	4	4	3	0	1	222	1	0	215	2504	2504	0
790	42	2	158	5	5	3	0	0	665	0	198	198	2504	2504	0
791	42	3	159	1	10	4	1	1	0	0	198	198	2504	0	2504
792	42	3	159	2	2	4	0	1	0	1	0	205	2387	0	2387
793	42	3	159	3	3	4	0	1	222	0	198	198	2504	0	2504
794	42	3	159	4	4	4	0	1	222	1	0	215	2504	0	2504
795	42	3	159	5	5	4	0	0	665	0	198	198	2504	0	2504
796	42	4	160	1	10	5	0	1	0	0	198	198	2504	2504	2504
797	42	4	160	2	20	5	1	1	0	1	0	215	2504	2504	2504
798	42	4	160	3	3	5	0	1	222	0	198	198	2504	2504	2504
799	42	4	160	4	4	5	0	1	222	1	0	215	2504	2504	2504
800	42	4	160	5	5	5	0	0	665	0	198	198	2504	2504	2504
801	43	1	161	1	1	2	1	1	0	0	88	198	2394	0	0
802	43	1	161	2	2	2	0	1	0	1	0	205	2387	0	0
803	43	1	161	3	3	2	0	1	222	0	198	198	2504	0	0
804	43	1	161	4	4	2	0	1	222	1	0	215	2504	0	0
805	43	1	161	5	5	2	0	0	665	0	198	198	2504	0	0
806	43	2	162	1	1	3	0	1	0	0	88	198	2394	2394	0
807	43	2	162	2	20	3	1	1	0	1	0	215	2504	2504	0
808	43	2	162	3	3	3	0	1	222	0	198	198	2504	2504	0
809	43	2	162	4	4	3	0	1	222	1	0	215	2504	2504	0
810	43	2	162	5	5	3	0	0	665	0	198	198	2504	2504	0
811	43	3	163	1	10	4	0	1	0	0	198	198	2504	0	2504
812	43	3	163	2	2	4	0	1	0	1	0	205	2387	0	2387
813	43	3	163	3	3	4	1	1	222	0	198	198	2504	0	2504
814	43	3	163	4	4	4	0	1	222	1	0	215	2504	0	2504
815	43	3	163	5	5	4	0	0	665	0	198	198	2504	0	2504
816	43	4	164	1	10	5	0	1	0	0	198	198	2504	2504	2504
817	43	4	164	2	20	5	0	1	0	1	0	215	2504	2504	2504
818	43	4	164	3	3	5	1	1	222	0	198	198	2504	2504	2504
819	43	4	164	4	4	5	0	1	222	1	0	215	2504	2504	2504
820	43	4	164	5	5	5	0	0	665	0	198	198	2504	2504	2504
821	44	1	165	1	1	2	0	1	0	0	88	198	2394	0	0
822	44	1	165	2	2	2	0	1	0	1	0	205	2387	0	0
823	44	1	165	3	3	2	0	1	222	0	198	198	2504	0	0
824	44	1	165	4	4	2	0	1	222	1	0	215	2504	0	0
825	44	1	165	5	5	2	1	0	665	0	198	198	2504	0	0
826	44	2	166	1	1	3	0	1	0	0	88	198	2394	2394	0
827	44	2	166	2	20	3	0	1	0	1	0	215	2504	2504	0
828	44	2	166	3	3	3	0	1	222	0	198	198	2504	2504	0
829	44	2	166	4	4	3	0	1	222	1	0	215	2504	2504	0
830	44	2	166	5	5	3	1	0	665	0	198	198	2504	2504	0
831	44	3	167	1	10	4	0	1	0	0	198	198	2504	0	2504
832	44	3	167	2	2	4	0	1	0	1	0	205	2387	0	2387
833	44	3	167	3	3	4	0	1	222	0	198	198	2504	0	2504
834	44	3	167	4	4	4	0	1	222	1	0	215	2504	0	2504
835	44	3	167	5	5	4	1	0	665	0	198	198	2504	0	2504
836	44	4	168	1	10	5	0	1	0	0	198	198	2504	2504	2504
837	44	4	168	2	20	5	0	1	0	1	0	215	2504	2504	2504
838	44	4	168	3	3	5	0	1	222	0	198	198	2504	2504	2504
839	44	4	168	4	4	5	0	1	222	1	0	215	2504	2504	2504
840	44	4	168	5	5	5	1	0	665	0	198	198	2504	2504	2504
841	45	1	169	1	1	2	0	1	0	0	88	198	2394	0	0
842	45	1	169	2	2	2	0	1	0	1	0	205	2387	0	0
843	45	1	169	3	3	2	0	1	222	0	198	198	2504	0	0
844	45	1	169	4	4	2	1	1	222	1	0	215	2504	0	0
845	45	1	169	5	5	2	0	0	665	0	198	198	2504	0	0
846	45	2	170	1	1	3	0	1	0	0	88	198	2394	2394	0
847	45	2	170	2	20	3	0	1	0	1	0	215	2504	2504	0
848	45	2	170	3	3	3	0	1	222	0	198	198	2504	2504	0
849	45	2	170	4	4	3	1	1	222	1	0	215	2504	2504	0
850	45	2	170	5	5	3	0	0	665	0	198	198	2504	2504	0
851	45	3	171	1	10	4	0	1	0	0	198	198	2504	0	2504
852	45	3	171	2	2	4	0	1	0	1	0	205	2387	0	2387
853	45	3	171	3	3	4	0	1	222	0	198	198	2504	0	2504
854	45	3	171	4	4	4	1	1	222	1	0	215	2504	0	2504
855	45	3	171	5	5	4	0	0	665	0	198	198	2504	0	2504
856	45	4	172	1	10	5	0	1	0	0	198	198	2504	2504	2504
857	45	4	172	2	20	5	0	1	0	1	0	215	2504	2504	2504
858	45	4	172	3	3	5	0	1	222	0	198	198	2504	2504	2504
859	45	4	172	4	4	5	1	1	222	1	0	215	2504	2504	2504
860	45	4	172	5	5	5	0	0	665	0	198	198	2504	2504	2504
861	46	1	173	1	1	2	0	1	0	0	88	198	2394	0	0
862	46	1	173	2	2	2	1	1	0	1	0	205	2387	0	0
863	46	1	173	3	3	2	0	1	222	0	198	198	2504	0	0
864	46	1	173	4	4	2	0	1	222	1	0	215	2504	0	0
865	46	1	173	5	5	2	0	0	665	0	198	198	2504	0	0
866	46	2	174	1	1	3	0	1	0	0	88	198	2394	2394	0
867	46	2	174	2	20	3	0	1	0	1	0	215	2504	2504	0
868	46	2	174	3	3	3	0	1	222	0	198	198	2504	2504	0
869	46	2	174	4	4	3	1	1	222	1	0	215	2504	2504	0
870	46	2	174	5	5	3	0	0	665	0	198	198	2504	2504	0
871	46	3	175	1	10	4	0	1	0	0	198	198	2504	0	2504
872	46	3	175	2	2	4	0	1	0	1	0	205	2387	0	2387
873	46	3	175	3	3	4	1	1	222	0	198	198	2504	0	2504
874	46	3	175	4	4	4	0	1	222	1	0	215	2504	0	2504
875	46	3	175	5	5	4	0	0	665	0	198	198	2504	0	2504
876	46	4	176	1	10	5	0	1	0	0	198	198	2504	2504	2504
877	46	4	176	2	20	5	0	1	0	1	0	215	2504	2504	2504
878	46	4	176	3	3	5	0	1	222	0	198	198	2504	2504	2504
879	46	4	176	4	4	5	1	1	222	1	0	215	2504	2504	2504
880	46	4	176	5	5	5	0	0	665	0	198	198	2504	2504	2504
881	47	1	177	1	1	2	0	1	0	0	88	198	2394	0	0
882	47	1	177	2	2	2	0	1	0	1	0	205	2387	0	0
883	47	1	177	3	3	2	0	1	222	0	198	198	2504	0	0
884	47	1	177	4	4	2	0	1	222	1	0	215	2504	0	0
885	47	1	177	5	5	2	1	0	665	0	198	198	2504	0	0
886	47	2	178	1	1	3	0	1	0	0	88	198	2394	2394	0
887	47	2	178	2	20	3	1	1	0	1	0	215	2504	2504	0
888	47	2	178	3	3	3	0	1	222	0	198	198	2504	2504	0
889	47	2	178	4	4	3	0	1	222	1	0	215	2504	2504	0
890	47	2	178	5	5	3	0	0	665	0	198	198	2504	2504	0
891	47	3	179	1	10	4	1	1	0	0	198	198	2504	0	2504
892	47	3	179	2	2	4	0	1	0	1	0	205	2387	0	2387
893	47	3	179	3	3	4	0	1	222	0	198	198	2504	0	2504
894	47	3	179	4	4	4	0	1	222	1	0	215	2504	0	2504
895	47	3	179	5	5	4	0	0	665	0	198	198	2504	0	2504
896	47	4	180	1	10	5	0	1	0	0	198	198	2504	2504	2504
897	47	4	180	2	20	5	1	1	0	1	0	215	2504	2504	2504
898	47	4	180	3	3	5	0	1	222	0	198	198	2504	2504	2504
899	47	4	180	4	4	5	0	1	222	1	0	215	2504	2504	2504
900	47	4	180	5	5	5	0	0	665	0	198	198	2504	2504	2504
901	48	1	181	1	1	2	0	1	0	0	88	198	2394	0	0
902	48	1	181	2	2	2	0	1	0	1	0	205	2387	0	0
903	48	1	181	3	3	2	0	1	222	0	198	198	2504	0	0
904	48	1	181	4	4	2	1	1	222	1	0	215	2504	0	0
905	48	1	181	5	5	2	0	0	665	0	198	198	2504	0	0
906	48	2	182	1	1	3	0	1	0	0	88	198	2394	2394	0
907	48	2	182	2	20	3	0	1	0	1	0	215	2504	2504	0
908	48	2	182	3	3	3	0	1	222	0	198	198	2504	2504	0
909	48	2	182	4	4	3	1	1	222	1	0	215	2504	2504	0
910	48	2	182	5	5	3	0	0	665	0	198	198	2504	2504	0
911	48	3	183	1	10	4	0	1	0	0	198	198	2504	0	2504
912	48	3	183	2	2	4	0	1	0	1	0	205	2387	0	2387
913	48	3	183	3	3	4	0	1	222	0	198	198	2504	0	2504
914	48	3	183	4	4	4	1	1	222	1	0	215	2504	0	2504
915	48	3	183	5	5	4	0	0	665	0	198	198	2504	0	2504
916	48	4	184	1	10	5	0	1	0	0	198	198	2504	2504	2504
917	48	4	184	2	20	5	0	1	0	1	0	215	2504	2504	2504
918	48	4	184	3	3	5	0	1	222	0	198	198	2504	2504	2504
919	48	4	184	4	4	5	1	1	222	1	0	215	2504	2504	2504
920	48	4	184	5	5	5	0	0	665	0	198	198	2504	2504	2504
921	49	1	185	1	1	2	0	1	0	0	88	198	2394	0	0
922	49	1	185	2	2	2	0	1	0	1	0	205	2387	0	0
923	49	1	185	3	3	2	0	1	222	0	198	198	2504	0	0
924	49	1	185	4	4	2	1	1	222	1	0	215	2504	0	0
925	49	1	185	5	5	2	0	0	665	0	198	198	2504	0	0
926	49	2	186	1	1	3	0	1	0	0	88	198	2394	2394	0
927	49	2	186	2	20	3	0	1	0	1	0	215	2504	2504	0
928	49	2	186	3	3	3	0	1	222	0	198	198	2504	2504	0
929	49	2	186	4	4	3	1	1	222	1	0	215	2504	2504	0
930	49	2	186	5	5	3	0	0	665	0	198	198	2504	2504	0
931	49	3	187	1	10	4	0	1	0	0	198	198	2504	0	2504
932	49	3	187	2	2	4	0	1	0	1	0	205	2387	0	2387
933	49	3	187	3	3	4	1	1	222	0	198	198	2504	0	2504
934	49	3	187	4	4	4	0	1	222	1	0	215	2504	0	2504
935	49	3	187	5	5	4	0	0	665	0	198	198	2504	0	2504
936	49	4	188	1	10	5	0	1	0	0	198	198	2504	2504	2504
937	49	4	188	2	20	5	0	1	0	1	0	215	2504	2504	2504
938	49	4	188	3	3	5	1	1	222	0	198	198	2504	2504	2504
939	49	4	188	4	4	5	0	1	222	1	0	215	2504	2504	2504
940	49	4	188	5	5	5	0	0	665	0	198	198	2504	2504	2504
941	50	1	189	1	1	2	0	1	0	0	88	198	2394	0	0
942	50	1	189	2	2	2	0	1	0	1	0	205	2387	0	0
943	50	1	189	3	3	2	1	1	222	0	198	198	2504	0	0
944	50	1	189	4	4	2	0	1	222	1	0	215	2504	0	0
945	50	1	189	5	5	2	0	0	665	0	198	198	2504	0	0
946	50	2	190	1	1	3	0	1	0	0	88	198	2394	2394	0
947	50	2	190	2	20	3	0	1	0	1	0	215	2504	2504	0
948	50	2	190	3	3	3	1	1	222	0	198	198	2504	2504	0
949	50	2	190	4	4	3	0	1	222	1	0	215	2504	2504	0
950	50	2	190	5	5	3	0	0	665	0	198	198	2504	2504	0
951	50	3	191	1	10	4	0	1	0	0	198	198	2504	0	2504
952	50	3	191	2	2	4	0	1	0	1	0	205	2387	0	2387
953	50	3	191	3	3	4	0	1	222	0	198	198	2504	0	2504
954	50	3	191	4	4	4	1	1	222	1	0	215	2504	0	2504
955	50	3	191	5	5	4	0	0	665	0	198	198	2504	0	2504
956	50	4	192	1	10	5	0	1	0	0	198	198	2504	2504	2504
957	50	4	192	2	20	5	1	1	0	1	0	215	2504	2504	2504
958	50	4	192	3	3	5	0	1	222	0	198	198	2504	2504	2504
959	50	4	192	4	4	5	0	1	222	1	0	215	2504	2504	2504
960	50	4	192	5	5	5	0	0	665	0	198	198	2504	2504	2504
961	51	1	193	1	1	2	0	1	0	0	88	198	2394	0	0
962	51	1	193	2	2	2	1	1	0	1	0	205	2387	0	0
963	51	1	193	3	3	2	0	1	222	0	198	198	2504	0	0
964	51	1	193	4	4	2	0	1	222	1	0	215	2504	0	0
965	51	1	193	5	5	2	0	0	665	0	198	198	2504	0	0
966	51	2	194	1	1	3	0	1	0	0	88	198	2394	2394	0
967	51	2	194	2	20	3	1	1	0	1	0	215	2504	2504	0
968	51	2	194	3	3	3	0	1	222	0	198	198	2504	2504	0
969	51	2	194	4	4	3	0	1	222	1	0	215	2504	2504	0
970	51	2	194	5	5	3	0	0	665	0	198	198	2504	2504	0
971	51	3	195	1	10	4	1	1	0	0	198	198	2504	0	2504
972	51	3	195	2	2	4	0	1	0	1	0	205	2387	0	2387
973	51	3	195	3	3	4	0	1	222	0	198	198	2504	0	2504
974	51	3	195	4	4	4	0	1	222	1	0	215	2504	0	2504
975	51	3	195	5	5	4	0	0	665	0	198	198	2504	0	2504
976	51	4	196	1	10	5	1	1	0	0	198	198	2504	2504	2504
977	51	4	196	2	20	5	0	1	0	1	0	215	2504	2504	2504
978	51	4	196	3	3	5	0	1	222	0	198	198	2504	2504	2504
979	51	4	196	4	4	5	0	1	222	1	0	215	2504	2504	2504
980	51	4	196	5	5	5	0	0	665	0	198	198	2504	2504	2504
981	52	1	197	1	1	2	0	1	0	0	88	198	2394	0	0
982	52	1	197	2	2	2	1	1	0	1	0	205	2387	0	0
983	52	1	197	3	3	2	0	1	222	0	198	198	2504	0	0
984	52	1	197	4	4	2	0	1	222	1	0	215	2504	0	0
985	52	1	197	5	5	2	0	0	665	0	198	198	2504	0	0
986	52	2	198	1	1	3	0	1	0	0	88	198	2394	2394	0
987	52	2	198	2	20	3	1	1	0	1	0	215	2504	2504	0
988	52	2	198	3	3	3	0	1	222	0	198	198	2504	2504	0
989	52	2	198	4	4	3	0	1	222	1	0	215	2504	2504	0
990	52	2	198	5	5	3	0	0	665	0	198	198	2504	2504	0
991	52	3	199	1	10	4	1	1	0	0	198	198	2504	0	2504
992	52	3	199	2	2	4	0	1	0	1	0	205	2387	0	2387
993	52	3	199	3	3	4	0	1	222	0	198	198	2504	0	2504
994	52	3	199	4	4	4	0	1	222	1	0	215	2504	0	2504
995	52	3	199	5	5	4	0	0	665	0	198	198	2504	0	2504
996	52	4	200	1	10	5	1	1	0	0	198	198	2504	2504	2504
997	52	4	200	2	20	5	0	1	0	1	0	215	2504	2504	2504
998	52	4	200	3	3	5	0	1	222	0	198	198	2504	2504	2504
999	52	4	200	4	4	5	0	1	222	1	0	215	2504	2504	2504
1000	52	4	200	5	5	5	0	0	665	0	198	198	2504	2504	2504
1001	53	1	201	1	1	2	0	1	0	0	88	198	2394	0	0
1002	53	1	201	2	2	2	1	1	0	1	0	205	2387	0	0
1003	53	1	201	3	3	2	0	1	222	0	198	198	2504	0	0
1004	53	1	201	4	4	2	0	1	222	1	0	215	2504	0	0
1005	53	1	201	5	5	2	0	0	665	0	198	198	2504	0	0
1006	53	2	202	1	1	3	0	1	0	0	88	198	2394	2394	0
1007	53	2	202	2	20	3	1	1	0	1	0	215	2504	2504	0
1008	53	2	202	3	3	3	0	1	222	0	198	198	2504	2504	0
1009	53	2	202	4	4	3	0	1	222	1	0	215	2504	2504	0
1010	53	2	202	5	5	3	0	0	665	0	198	198	2504	2504	0
1011	53	3	203	1	10	4	0	1	0	0	198	198	2504	0	2504
1012	53	3	203	2	2	4	1	1	0	1	0	205	2387	0	2387
1013	53	3	203	3	3	4	0	1	222	0	198	198	2504	0	2504
1014	53	3	203	4	4	4	0	1	222	1	0	215	2504	0	2504
1015	53	3	203	5	5	4	0	0	665	0	198	198	2504	0	2504
1016	53	4	204	1	10	5	0	1	0	0	198	198	2504	2504	2504
1017	53	4	204	2	20	5	1	1	0	1	0	215	2504	2504	2504
1018	53	4	204	3	3	5	0	1	222	0	198	198	2504	2504	2504
1019	53	4	204	4	4	5	0	1	222	1	0	215	2504	2504	2504
1020	53	4	204	5	5	5	0	0	665	0	198	198	2504	2504	2504
1021	54	1	205	1	1	2	0	1	0	0	88	198	2394	0	0
1022	54	1	205	2	2	2	0	1	0	1	0	205	2387	0	0
1023	54	1	205	3	3	2	0	1	222	0	198	198	2504	0	0
1024	54	1	205	4	4	2	1	1	222	1	0	215	2504	0	0
1025	54	1	205	5	5	2	0	0	665	0	198	198	2504	0	0
1026	54	2	206	1	1	3	0	1	0	0	88	198	2394	2394	0
1027	54	2	206	2	20	3	1	1	0	1	0	215	2504	2504	0
1028	54	2	206	3	3	3	0	1	222	0	198	198	2504	2504	0
1029	54	2	206	4	4	3	0	1	222	1	0	215	2504	2504	0
1030	54	2	206	5	5	3	0	0	665	0	198	198	2504	2504	0
1031	54	3	207	1	10	4	0	1	0	0	198	198	2504	0	2504
1032	54	3	207	2	2	4	1	1	0	1	0	205	2387	0	2387
1033	54	3	207	3	3	4	0	1	222	0	198	198	2504	0	2504
1034	54	3	207	4	4	4	0	1	222	1	0	215	2504	0	2504
1035	54	3	207	5	5	4	0	0	665	0	198	198	2504	0	2504
1036	54	4	208	1	10	5	0	1	0	0	198	198	2504	2504	2504
1037	54	4	208	2	20	5	1	1	0	1	0	215	2504	2504	2504
1038	54	4	208	3	3	5	0	1	222	0	198	198	2504	2504	2504
1039	54	4	208	4	4	5	0	1	222	1	0	215	2504	2504	2504
1040	54	4	208	5	5	5	0	0	665	0	198	198	2504	2504	2504
1041	55	1	209	1	1	2	0	1	0	0	88	198	2394	0	0
1042	55	1	209	2	2	2	0	1	0	1	0	205	2387	0	0
1043	55	1	209	3	3	2	0	1	222	0	198	198	2504	0	0
1044	55	1	209	4	4	2	0	1	222	1	0	215	2504	0	0
1045	55	1	209	5	5	2	1	0	665	0	198	198	2504	0	0
1046	55	2	210	1	1	3	0	1	0	0	88	198	2394	2394	0
1047	55	2	210	2	20	3	0	1	0	1	0	215	2504	2504	0
1048	55	2	210	3	3	3	0	1	222	0	198	198	2504	2504	0
1049	55	2	210	4	4	3	0	1	222	1	0	215	2504	2504	0
1050	55	2	210	5	5	3	1	0	665	0	198	198	2504	2504	0
1051	55	3	211	1	10	4	0	1	0	0	198	198	2504	0	2504
1052	55	3	211	2	2	4	0	1	0	1	0	205	2387	0	2387
1053	55	3	211	3	3	4	0	1	222	0	198	198	2504	0	2504
1054	55	3	211	4	4	4	0	1	222	1	0	215	2504	0	2504
1055	55	3	211	5	5	4	1	0	665	0	198	198	2504	0	2504
1056	55	4	212	1	10	5	0	1	0	0	198	198	2504	2504	2504
1057	55	4	212	2	20	5	0	1	0	1	0	215	2504	2504	2504
1058	55	4	212	3	3	5	0	1	222	0	198	198	2504	2504	2504
1059	55	4	212	4	4	5	0	1	222	1	0	215	2504	2504	2504
1060	55	4	212	5	5	5	1	0	665	0	198	198	2504	2504	2504
1061	56	1	213	1	1	2	0	1	0	0	88	198	2394	0	0
1062	56	1	213	2	2	2	1	1	0	1	0	205	2387	0	0
1063	56	1	213	3	3	2	0	1	222	0	198	198	2504	0	0
1064	56	1	213	4	4	2	0	1	222	1	0	215	2504	0	0
1065	56	1	213	5	5	2	0	0	665	0	198	198	2504	0	0
1066	56	2	214	1	1	3	0	1	0	0	88	198	2394	2394	0
1067	56	2	214	2	20	3	0	1	0	1	0	215	2504	2504	0
1068	56	2	214	3	3	3	1	1	222	0	198	198	2504	2504	0
1069	56	2	214	4	4	3	0	1	222	1	0	215	2504	2504	0
1070	56	2	214	5	5	3	0	0	665	0	198	198	2504	2504	0
1071	56	3	215	1	10	4	1	1	0	0	198	198	2504	0	2504
1072	56	3	215	2	2	4	0	1	0	1	0	205	2387	0	2387
1073	56	3	215	3	3	4	0	1	222	0	198	198	2504	0	2504
1074	56	3	215	4	4	4	0	1	222	1	0	215	2504	0	2504
1075	56	3	215	5	5	4	0	0	665	0	198	198	2504	0	2504
1076	56	4	216	1	10	5	0	1	0	0	198	198	2504	2504	2504
1077	56	4	216	2	20	5	1	1	0	1	0	215	2504	2504	2504
1078	56	4	216	3	3	5	0	1	222	0	198	198	2504	2504	2504
1079	56	4	216	4	4	5	0	1	222	1	0	215	2504	2504	2504
1080	56	4	216	5	5	5	0	0	665	0	198	198	2504	2504	2504
1081	57	1	217	1	1	2	1	1	0	0	88	198	2394	0	0
1082	57	1	217	2	2	2	0	1	0	1	0	205	2387	0	0
1083	57	1	217	3	3	2	0	1	222	0	198	198	2504	0	0
1084	57	1	217	4	4	2	0	1	222	1	0	215	2504	0	0
1085	57	1	217	5	5	2	0	0	665	0	198	198	2504	0	0
1086	57	2	218	1	1	3	1	1	0	0	88	198	2394	2394	0
1087	57	2	218	2	20	3	0	1	0	1	0	215	2504	2504	0
1088	57	2	218	3	3	3	0	1	222	0	198	198	2504	2504	0
1089	57	2	218	4	4	3	0	1	222	1	0	215	2504	2504	0
1090	57	2	218	5	5	3	0	0	665	0	198	198	2504	2504	0
1091	57	3	219	1	10	4	1	1	0	0	198	198	2504	0	2504
1092	57	3	219	2	2	4	0	1	0	1	0	205	2387	0	2387
1093	57	3	219	3	3	4	0	1	222	0	198	198	2504	0	2504
1094	57	3	219	4	4	4	0	1	222	1	0	215	2504	0	2504
1095	57	3	219	5	5	4	0	0	665	0	198	198	2504	0	2504
1096	57	4	220	1	10	5	1	1	0	0	198	198	2504	2504	2504
1097	57	4	220	2	20	5	0	1	0	1	0	215	2504	2504	2504
1098	57	4	220	3	3	5	0	1	222	0	198	198	2504	2504	2504
1099	57	4	220	4	4	5	0	1	222	1	0	215	2504	2504	2504
1100	57	4	220	5	5	5	0	0	665	0	198	198	2504	2504	2504
1101	58	1	221	1	1	2	1	1	0	0	88	198	2394	0	0
1102	58	1	221	2	2	2	0	1	0	1	0	205	2387	0	0
1103	58	1	221	3	3	2	0	1	222	0	198	198	2504	0	0
1104	58	1	221	4	4	2	0	1	222	1	0	215	2504	0	0
1105	58	1	221	5	5	2	0	0	665	0	198	198	2504	0	0
1106	58	2	222	1	1	3	0	1	0	0	88	198	2394	2394	0
1107	58	2	222	2	20	3	1	1	0	1	0	215	2504	2504	0
1108	58	2	222	3	3	3	0	1	222	0	198	198	2504	2504	0
1109	58	2	222	4	4	3	0	1	222	1	0	215	2504	2504	0
1110	58	2	222	5	5	3	0	0	665	0	198	198	2504	2504	0
1111	58	3	223	1	10	4	1	1	0	0	198	198	2504	0	2504
1112	58	3	223	2	2	4	0	1	0	1	0	205	2387	0	2387
1113	58	3	223	3	3	4	0	1	222	0	198	198	2504	0	2504
1114	58	3	223	4	4	4	0	1	222	1	0	215	2504	0	2504
1115	58	3	223	5	5	4	0	0	665	0	198	198	2504	0	2504
1116	58	4	224	1	10	5	1	1	0	0	198	198	2504	2504	2504
1117	58	4	224	2	20	5	0	1	0	1	0	215	2504	2504	2504
1118	58	4	224	3	3	5	0	1	222	0	198	198	2504	2504	2504
1119	58	4	224	4	4	5	0	1	222	1	0	215	2504	2504	2504
1120	58	4	224	5	5	5	0	0	665	0	198	198	2504	2504	2504
1121	59	1	225	1	1	2	0	1	0	0	88	198	2394	0	0
1122	59	1	225	2	2	2	0	1	0	1	0	205	2387	0	0
1123	59	1	225	3	3	2	0	1	222	0	198	198	2504	0	0
1124	59	1	225	4	4	2	1	1	222	1	0	215	2504	0	0
1125	59	1	225	5	5	2	0	0	665	0	198	198	2504	0	0
1126	59	2	226	1	1	3	0	1	0	0	88	198	2394	2394	0
1127	59	2	226	2	20	3	1	1	0	1	0	215	2504	2504	0
1128	59	2	226	3	3	3	0	1	222	0	198	198	2504	2504	0
1129	59	2	226	4	4	3	0	1	222	1	0	215	2504	2504	0
1130	59	2	226	5	5	3	0	0	665	0	198	198	2504	2504	0
1131	59	3	227	1	10	4	1	1	0	0	198	198	2504	0	2504
1132	59	3	227	2	2	4	0	1	0	1	0	205	2387	0	2387
1133	59	3	227	3	3	4	0	1	222	0	198	198	2504	0	2504
1134	59	3	227	4	4	4	0	1	222	1	0	215	2504	0	2504
1135	59	3	227	5	5	4	0	0	665	0	198	198	2504	0	2504
1136	59	4	228	1	10	5	1	1	0	0	198	198	2504	2504	2504
1137	59	4	228	2	20	5	0	1	0	1	0	215	2504	2504	2504
1138	59	4	228	3	3	5	0	1	222	0	198	198	2504	2504	2504
1139	59	4	228	4	4	5	0	1	222	1	0	215	2504	2504	2504
1140	59	4	228	5	5	5	0	0	665	0	198	198	2504	2504	2504
1141	60	1	229	1	1	2	1	1	0	0	88	198	2394	0	0
1142	60	1	229	2	2	2	0	1	0	1	0	205	2387	0	0
1143	60	1	229	3	3	2	0	1	222	0	198	198	2504	0	0
1144	60	1	229	4	4	2	0	1	222	1	0	215	2504	0	0
1145	60	1	229	5	5	2	0	0	665	0	198	198	2504	0	0
1146	60	2	230	1	1	3	1	1	0	0	88	198	2394	2394	0
1147	60	2	230	2	20	3	0	1	0	1	0	215	2504	2504	0
1148	60	2	230	3	3	3	0	1	222	0	198	198	2504	2504	0
1149	60	2	230	4	4	3	0	1	222	1	0	215	2504	2504	0
1150	60	2	230	5	5	3	0	0	665	0	198	198	2504	2504	0
1151	60	3	231	1	10	4	1	1	0	0	198	198	2504	0	2504
1152	60	3	231	2	2	4	0	1	0	1	0	205	2387	0	2387
1153	60	3	231	3	3	4	0	1	222	0	198	198	2504	0	2504
1154	60	3	231	4	4	4	0	1	222	1	0	215	2504	0	2504
1155	60	3	231	5	5	4	0	0	665	0	198	198	2504	0	2504
1156	60	4	232	1	10	5	1	1	0	0	198	198	2504	2504	2504
1157	60	4	232	2	20	5	0	1	0	1	0	215	2504	2504	2504
1158	60	4	232	3	3	5	0	1	222	0	198	198	2504	2504	2504
1159	60	4	232	4	4	5	0	1	222	1	0	215	2504	2504	2504
1160	60	4	232	5	5	5	0	0	665	0	198	198	2504	2504	2504
1161	61	1	233	1	1	2	0	1	0	0	88	198	2394	0	0
1162	61	1	233	2	2	2	0	1	0	1	0	205	2387	0	0
1163	61	1	233	3	3	2	1	1	222	0	198	198	2504	0	0
1164	61	1	233	4	4	2	0	1	222	1	0	215	2504	0	0
1165	61	1	233	5	5	2	0	0	665	0	198	198	2504	0	0
1166	61	2	234	1	1	3	0	1	0	0	88	198	2394	2394	0
1167	61	2	234	2	20	3	0	1	0	1	0	215	2504	2504	0
1168	61	2	234	3	3	3	1	1	222	0	198	198	2504	2504	0
1169	61	2	234	4	4	3	0	1	222	1	0	215	2504	2504	0
1170	61	2	234	5	5	3	0	0	665	0	198	198	2504	2504	0
1171	61	3	235	1	10	4	0	1	0	0	198	198	2504	0	2504
1172	61	3	235	2	2	4	0	1	0	1	0	205	2387	0	2387
1173	61	3	235	3	3	4	1	1	222	0	198	198	2504	0	2504
1174	61	3	235	4	4	4	0	1	222	1	0	215	2504	0	2504
1175	61	3	235	5	5	4	0	0	665	0	198	198	2504	0	2504
1176	61	4	236	1	10	5	1	1	0	0	198	198	2504	2504	2504
1177	61	4	236	2	20	5	0	1	0	1	0	215	2504	2504	2504
1178	61	4	236	3	3	5	0	1	222	0	198	198	2504	2504	2504
1179	61	4	236	4	4	5	0	1	222	1	0	215	2504	2504	2504
1180	61	4	236	5	5	5	0	0	665	0	198	198	2504	2504	2504
1181	62	1	237	1	1	2	0	1	0	0	88	198	2394	0	0
1182	62	1	237	2	2	2	0	1	0	1	0	205	2387	0	0
1183	62	1	237	3	3	2	0	1	222	0	198	198	2504	0	0
1184	62	1	237	4	4	2	1	1	222	1	0	215	2504	0	0
1185	62	1	237	5	5	2	0	0	665	0	198	198	2504	0	0
1186	62	2	238	1	1	3	0	1	0	0	88	198	2394	2394	0
1187	62	2	238	2	20	3	0	1	0	1	0	215	2504	2504	0
1188	62	2	238	3	3	3	0	1	222	0	198	198	2504	2504	0
1189	62	2	238	4	4	3	1	1	222	1	0	215	2504	2504	0
1190	62	2	238	5	5	3	0	0	665	0	198	198	2504	2504	0
1191	62	3	239	1	10	4	0	1	0	0	198	198	2504	0	2504
1192	62	3	239	2	2	4	0	1	0	1	0	205	2387	0	2387
1193	62	3	239	3	3	4	1	1	222	0	198	198	2504	0	2504
1194	62	3	239	4	4	4	0	1	222	1	0	215	2504	0	2504
1195	62	3	239	5	5	4	0	0	665	0	198	198	2504	0	2504
1196	62	4	240	1	10	5	0	1	0	0	198	198	2504	2504	2504
1197	62	4	240	2	20	5	0	1	0	1	0	215	2504	2504	2504
1198	62	4	240	3	3	5	1	1	222	0	198	198	2504	2504	2504
1199	62	4	240	4	4	5	0	1	222	1	0	215	2504	2504	2504
1200	62	4	240	5	5	5	0	0	665	0	198	198	2504	2504	2504
1201	63	1	241	1	1	2	0	1	0	0	88	198	2394	0	0
1202	63	1	241	2	2	2	0	1	0	1	0	205	2387	0	0
1203	63	1	241	3	3	2	1	1	222	0	198	198	2504	0	0
1204	63	1	241	4	4	2	0	1	222	1	0	215	2504	0	0
1205	63	1	241	5	5	2	0	0	665	0	198	198	2504	0	0
1206	63	2	242	1	1	3	0	1	0	0	88	198	2394	2394	0
1207	63	2	242	2	20	3	0	1	0	1	0	215	2504	2504	0
1208	63	2	242	3	3	3	1	1	222	0	198	198	2504	2504	0
1209	63	2	242	4	4	3	0	1	222	1	0	215	2504	2504	0
1210	63	2	242	5	5	3	0	0	665	0	198	198	2504	2504	0
1211	63	3	243	1	10	4	0	1	0	0	198	198	2504	0	2504
1212	63	3	243	2	2	4	0	1	0	1	0	205	2387	0	2387
1213	63	3	243	3	3	4	1	1	222	0	198	198	2504	0	2504
1214	63	3	243	4	4	4	0	1	222	1	0	215	2504	0	2504
1215	63	3	243	5	5	4	0	0	665	0	198	198	2504	0	2504
1216	63	4	244	1	10	5	0	1	0	0	198	198	2504	2504	2504
1217	63	4	244	2	20	5	0	1	0	1	0	215	2504	2504	2504
1218	63	4	244	3	3	5	1	1	222	0	198	198	2504	2504	2504
1219	63	4	244	4	4	5	0	1	222	1	0	215	2504	2504	2504
1220	63	4	244	5	5	5	0	0	665	0	198	198	2504	2504	2504
1221	64	1	245	1	1	2	0	1	0	0	88	198	2394	0	0
1222	64	1	245	2	2	2	1	1	0	1	0	205	2387	0	0
1223	64	1	245	3	3	2	0	1	222	0	198	198	2504	0	0
1224	64	1	245	4	4	2	0	1	222	1	0	215	2504	0	0
1225	64	1	245	5	5	2	0	0	665	0	198	198	2504	0	0
1226	64	2	246	1	1	3	0	1	0	0	88	198	2394	2394	0
1227	64	2	246	2	20	3	1	1	0	1	0	215	2504	2504	0
1228	64	2	246	3	3	3	0	1	222	0	198	198	2504	2504	0
1229	64	2	246	4	4	3	0	1	222	1	0	215	2504	2504	0
1230	64	2	246	5	5	3	0	0	665	0	198	198	2504	2504	0
1231	64	3	247	1	10	4	0	1	0	0	198	198	2504	0	2504
1232	64	3	247	2	2	4	1	1	0	1	0	205	2387	0	2387
1233	64	3	247	3	3	4	0	1	222	0	198	198	2504	0	2504
1234	64	3	247	4	4	4	0	1	222	1	0	215	2504	0	2504
1235	64	3	247	5	5	4	0	0	665	0	198	198	2504	0	2504
1236	64	4	248	1	10	5	0	1	0	0	198	198	2504	2504	2504
1237	64	4	248	2	20	5	1	1	0	1	0	215	2504	2504	2504
1238	64	4	248	3	3	5	0	1	222	0	198	198	2504	2504	2504
1239	64	4	248	4	4	5	0	1	222	1	0	215	2504	2504	2504
1240	64	4	248	5	5	5	0	0	665	0	198	198	2504	2504	2504
1241	65	1	249	1	1	2	0	1	0	0	88	198	2394	0	0
1242	65	1	249	2	2	2	0	1	0	1	0	205	2387	0	0
1243	65	1	249	3	3	2	1	1	222	0	198	198	2504	0	0
1244	65	1	249	4	4	2	0	1	222	1	0	215	2504	0	0
1245	65	1	249	5	5	2	0	0	665	0	198	198	2504	0	0
1246	65	2	250	1	1	3	0	1	0	0	88	198	2394	2394	0
1247	65	2	250	2	20	3	0	1	0	1	0	215	2504	2504	0
1248	65	2	250	3	3	3	0	1	222	0	198	198	2504	2504	0
1249	65	2	250	4	4	3	1	1	222	1	0	215	2504	2504	0
1250	65	2	250	5	5	3	0	0	665	0	198	198	2504	2504	0
1251	65	3	251	1	10	4	0	1	0	0	198	198	2504	0	2504
1252	65	3	251	2	2	4	0	1	0	1	0	205	2387	0	2387
1253	65	3	251	3	3	4	1	1	222	0	198	198	2504	0	2504
1254	65	3	251	4	4	4	0	1	222	1	0	215	2504	0	2504
1255	65	3	251	5	5	4	0	0	665	0	198	198	2504	0	2504
1256	65	4	252	1	10	5	0	1	0	0	198	198	2504	2504	2504
1257	65	4	252	2	20	5	0	1	0	1	0	215	2504	2504	2504
1258	65	4	252	3	3	5	1	1	222	0	198	198	2504	2504	2504
1259	65	4	252	4	4	5	0	1	222	1	0	215	2504	2504	2504
1260	65	4	252	5	5	5	0	0	665	0	198	198	2504	2504	2504
1261	66	1	253	1	1	2	0	1	0	0	88	198	2394	0	0
1262	66	1	253	2	2	2	1	1	0	1	0	205	2387	0	0
1263	66	1	253	3	3	2	0	1	222	0	198	198	2504	0	0
1264	66	1	253	4	4	2	0	1	222	1	0	215	2504	0	0
1265	66	1	253	5	5	2	0	0	665	0	198	198	2504	0	0
1266	66	2	254	1	1	3	0	1	0	0	88	198	2394	2394	0
1267	66	2	254	2	20	3	1	1	0	1	0	215	2504	2504	0
1268	66	2	254	3	3	3	0	1	222	0	198	198	2504	2504	0
1269	66	2	254	4	4	3	0	1	222	1	0	215	2504	2504	0
1270	66	2	254	5	5	3	0	0	665	0	198	198	2504	2504	0
1271	66	3	255	1	10	4	1	1	0	0	198	198	2504	0	2504
1272	66	3	255	2	2	4	0	1	0	1	0	205	2387	0	2387
1273	66	3	255	3	3	4	0	1	222	0	198	198	2504	0	2504
1274	66	3	255	4	4	4	0	1	222	1	0	215	2504	0	2504
1275	66	3	255	5	5	4	0	0	665	0	198	198	2504	0	2504
1276	66	4	256	1	10	5	0	1	0	0	198	198	2504	2504	2504
1277	66	4	256	2	20	5	1	1	0	1	0	215	2504	2504	2504
1278	66	4	256	3	3	5	0	1	222	0	198	198	2504	2504	2504
1279	66	4	256	4	4	5	0	1	222	1	0	215	2504	2504	2504
1280	66	4	256	5	5	5	0	0	665	0	198	198	2504	2504	2504
1281	67	1	257	1	1	2	0	1	0	0	88	198	2394	0	0
1282	67	1	257	2	2	2	0	1	0	1	0	205	2387	0	0
1283	67	1	257	3	3	2	0	1	222	0	198	198	2504	0	0
1284	67	1	257	4	4	2	1	1	222	1	0	215	2504	0	0
1285	67	1	257	5	5	2	0	0	665	0	198	198	2504	0	0
1286	67	2	258	1	1	3	0	1	0	0	88	198	2394	2394	0
1287	67	2	258	2	20	3	1	1	0	1	0	215	2504	2504	0
1288	67	2	258	3	3	3	0	1	222	0	198	198	2504	2504	0
1289	67	2	258	4	4	3	0	1	222	1	0	215	2504	2504	0
1290	67	2	258	5	5	3	0	0	665	0	198	198	2504	2504	0
1291	67	3	259	1	10	4	0	1	0	0	198	198	2504	0	2504
1292	67	3	259	2	2	4	1	1	0	1	0	205	2387	0	2387
1293	67	3	259	3	3	4	0	1	222	0	198	198	2504	0	2504
1294	67	3	259	4	4	4	0	1	222	1	0	215	2504	0	2504
1295	67	3	259	5	5	4	0	0	665	0	198	198	2504	0	2504
1296	67	4	260	1	10	5	0	1	0	0	198	198	2504	2504	2504
1297	67	4	260	2	20	5	1	1	0	1	0	215	2504	2504	2504
1298	67	4	260	3	3	5	0	1	222	0	198	198	2504	2504	2504
1299	67	4	260	4	4	5	0	1	222	1	0	215	2504	2504	2504
1300	67	4	260	5	5	5	0	0	665	0	198	198	2504	2504	2504
1301	68	1	261	1	1	2	0	1	0	0	88	198	2394	0	0
1302	68	1	261	2	2	2	0	1	0	1	0	205	2387	0	0
1303	68	1	261	3	3	2	0	1	222	0	198	198	2504	0	0
1304	68	1	261	4	4	2	0	1	222	1	0	215	2504	0	0
1305	68	1	261	5	5	2	1	0	665	0	198	198	2504	0	0
1306	68	2	262	1	1	3	0	1	0	0	88	198	2394	2394	0
1307	68	2	262	2	20	3	0	1	0	1	0	215	2504	2504	0
1308	68	2	262	3	3	3	0	1	222	0	198	198	2504	2504	0
1309	68	2	262	4	4	3	0	1	222	1	0	215	2504	2504	0
1310	68	2	262	5	5	3	1	0	665	0	198	198	2504	2504	0
1311	68	3	263	1	10	4	0	1	0	0	198	198	2504	0	2504
1312	68	3	263	2	2	4	0	1	0	1	0	205	2387	0	2387
1313	68	3	263	3	3	4	0	1	222	0	198	198	2504	0	2504
1314	68	3	263	4	4	4	0	1	222	1	0	215	2504	0	2504
1315	68	3	263	5	5	4	1	0	665	0	198	198	2504	0	2504
1316	68	4	264	1	10	5	0	1	0	0	198	198	2504	2504	2504
1317	68	4	264	2	20	5	0	1	0	1	0	215	2504	2504	2504
1318	68	4	264	3	3	5	0	1	222	0	198	198	2504	2504	2504
1319	68	4	264	4	4	5	0	1	222	1	0	215	2504	2504	2504
1320	68	4	264	5	5	5	1	0	665	0	198	198	2504	2504	2504
1321	70	1	265	1	1	2	0	1	0	0	88	198	2394	0	0
1322	70	1	265	2	2	2	1	1	0	1	0	205	2387	0	0
1323	70	1	265	3	3	2	0	1	222	0	198	198	2504	0	0
1324	70	1	265	4	4	2	0	1	222	1	0	215	2504	0	0
1325	70	1	265	5	5	2	0	0	665	0	198	198	2504	0	0
1326	70	2	266	1	1	3	0	1	0	0	88	198	2394	2394	0
1327	70	2	266	2	20	3	1	1	0	1	0	215	2504	2504	0
1328	70	2	266	3	3	3	0	1	222	0	198	198	2504	2504	0
1329	70	2	266	4	4	3	0	1	222	1	0	215	2504	2504	0
1330	70	2	266	5	5	3	0	0	665	0	198	198	2504	2504	0
1331	70	3	267	1	10	4	0	1	0	0	198	198	2504	0	2504
1332	70	3	267	2	2	4	1	1	0	1	0	205	2387	0	2387
1333	70	3	267	3	3	4	0	1	222	0	198	198	2504	0	2504
1334	70	3	267	4	4	4	0	1	222	1	0	215	2504	0	2504
1335	70	3	267	5	5	4	0	0	665	0	198	198	2504	0	2504
1336	70	4	268	1	10	5	0	1	0	0	198	198	2504	2504	2504
1337	70	4	268	2	20	5	1	1	0	1	0	215	2504	2504	2504
1338	70	4	268	3	3	5	0	1	222	0	198	198	2504	2504	2504
1339	70	4	268	4	4	5	0	1	222	1	0	215	2504	2504	2504
1340	70	4	268	5	5	5	0	0	665	0	198	198	2504	2504	2504
1341	71	1	269	1	1	2	0	1	0	0	88	198	2394	0	0
1342	71	1	269	2	2	2	1	1	0	1	0	205	2387	0	0
1343	71	1	269	3	3	2	0	1	222	0	198	198	2504	0	0
1344	71	1	269	4	4	2	0	1	222	1	0	215	2504	0	0
1345	71	1	269	5	5	2	0	0	665	0	198	198	2504	0	0
1346	71	2	270	1	1	3	0	1	0	0	88	198	2394	2394	0
1347	71	2	270	2	20	3	1	1	0	1	0	215	2504	2504	0
1348	71	2	270	3	3	3	0	1	222	0	198	198	2504	2504	0
1349	71	2	270	4	4	3	0	1	222	1	0	215	2504	2504	0
1350	71	2	270	5	5	3	0	0	665	0	198	198	2504	2504	0
1351	71	3	271	1	10	4	0	1	0	0	198	198	2504	0	2504
1352	71	3	271	2	2	4	1	1	0	1	0	205	2387	0	2387
1353	71	3	271	3	3	4	0	1	222	0	198	198	2504	0	2504
1354	71	3	271	4	4	4	0	1	222	1	0	215	2504	0	2504
1355	71	3	271	5	5	4	0	0	665	0	198	198	2504	0	2504
1356	71	4	272	1	10	5	0	1	0	0	198	198	2504	2504	2504
1357	71	4	272	2	20	5	0	1	0	1	0	215	2504	2504	2504
1358	71	4	272	3	3	5	0	1	222	0	198	198	2504	2504	2504
1359	71	4	272	4	4	5	1	1	222	1	0	215	2504	2504	2504
1360	71	4	272	5	5	5	0	0	665	0	198	198	2504	2504	2504
1361	72	1	273	1	1	2	0	1	0	0	88	198	2394	0	0
1362	72	1	273	2	2	2	1	1	0	1	0	205	2387	0	0
1363	72	1	273	3	3	2	0	1	222	0	198	198	2504	0	0
1364	72	1	273	4	4	2	0	1	222	1	0	215	2504	0	0
1365	72	1	273	5	5	2	0	0	665	0	198	198	2504	0	0
1366	72	2	274	1	1	3	0	1	0	0	88	198	2394	2394	0
1367	72	2	274	2	20	3	0	1	0	1	0	215	2504	2504	0
1368	72	2	274	3	3	3	0	1	222	0	198	198	2504	2504	0
1369	72	2	274	4	4	3	1	1	222	1	0	215	2504	2504	0
1370	72	2	274	5	5	3	0	0	665	0	198	198	2504	2504	0
1371	72	3	275	1	10	4	0	1	0	0	198	198	2504	0	2504
1372	72	3	275	2	2	4	0	1	0	1	0	205	2387	0	2387
1373	72	3	275	3	3	4	0	1	222	0	198	198	2504	0	2504
1374	72	3	275	4	4	4	1	1	222	1	0	215	2504	0	2504
1375	72	3	275	5	5	4	0	0	665	0	198	198	2504	0	2504
1376	72	4	276	1	10	5	0	1	0	0	198	198	2504	2504	2504
1377	72	4	276	2	20	5	0	1	0	1	0	215	2504	2504	2504
1378	72	4	276	3	3	5	0	1	222	0	198	198	2504	2504	2504
1379	72	4	276	4	4	5	1	1	222	1	0	215	2504	2504	2504
1380	72	4	276	5	5	5	0	0	665	0	198	198	2504	2504	2504
1381	73	1	277	1	1	2	0	1	0	0	88	198	2394	0	0
1382	73	1	277	2	2	2	0	1	0	1	0	205	2387	0	0
1383	73	1	277	3	3	2	0	1	222	0	198	198	2504	0	0
1384	73	1	277	4	4	2	1	1	222	1	0	215	2504	0	0
1385	73	1	277	5	5	2	0	0	665	0	198	198	2504	0	0
1386	73	2	278	1	1	3	0	1	0	0	88	198	2394	2394	0
1387	73	2	278	2	20	3	0	1	0	1	0	215	2504	2504	0
1388	73	2	278	3	3	3	1	1	222	0	198	198	2504	2504	0
1389	73	2	278	4	4	3	0	1	222	1	0	215	2504	2504	0
1390	73	2	278	5	5	3	0	0	665	0	198	198	2504	2504	0
1391	73	3	279	1	10	4	0	1	0	0	198	198	2504	0	2504
1392	73	3	279	2	2	4	0	1	0	1	0	205	2387	0	2387
1393	73	3	279	3	3	4	1	1	222	0	198	198	2504	0	2504
1394	73	3	279	4	4	4	0	1	222	1	0	215	2504	0	2504
1395	73	3	279	5	5	4	0	0	665	0	198	198	2504	0	2504
1396	73	4	280	1	10	5	1	1	0	0	198	198	2504	2504	2504
1397	73	4	280	2	20	5	0	1	0	1	0	215	2504	2504	2504
1398	73	4	280	3	3	5	0	1	222	0	198	198	2504	2504	2504
1399	73	4	280	4	4	5	0	1	222	1	0	215	2504	2504	2504
1400	73	4	280	5	5	5	0	0	665	0	198	198	2504	2504	2504
1401	74	1	281	1	1	2	1	1	0	0	88	198	2394	0	0
1402	74	1	281	2	2	2	0	1	0	1	0	205	2387	0	0
1403	74	1	281	3	3	2	0	1	222	0	198	198	2504	0	0
1404	74	1	281	4	4	2	0	1	222	1	0	215	2504	0	0
1405	74	1	281	5	5	2	0	0	665	0	198	198	2504	0	0
1406	74	2	282	1	1	3	1	1	0	0	88	198	2394	2394	0
1407	74	2	282	2	20	3	0	1	0	1	0	215	2504	2504	0
1408	74	2	282	3	3	3	0	1	222	0	198	198	2504	2504	0
1409	74	2	282	4	4	3	0	1	222	1	0	215	2504	2504	0
1410	74	2	282	5	5	3	0	0	665	0	198	198	2504	2504	0
1411	74	3	283	1	10	4	1	1	0	0	198	198	2504	0	2504
1412	74	3	283	2	2	4	0	1	0	1	0	205	2387	0	2387
1413	74	3	283	3	3	4	0	1	222	0	198	198	2504	0	2504
1414	74	3	283	4	4	4	0	1	222	1	0	215	2504	0	2504
1415	74	3	283	5	5	4	0	0	665	0	198	198	2504	0	2504
1416	74	4	284	1	10	5	0	1	0	0	198	198	2504	2504	2504
1417	74	4	284	2	20	5	1	1	0	1	0	215	2504	2504	2504
1418	74	4	284	3	3	5	0	1	222	0	198	198	2504	2504	2504
1419	74	4	284	4	4	5	0	1	222	1	0	215	2504	2504	2504
1420	74	4	284	5	5	5	0	0	665	0	198	198	2504	2504	2504
1421	75	1	285	1	1	2	0	1	0	0	88	198	2394	0	0
1422	75	1	285	2	2	2	0	1	0	1	0	205	2387	0	0
1423	75	1	285	3	3	2	1	1	222	0	198	198	2504	0	0
1424	75	1	285	4	4	2	0	1	222	1	0	215	2504	0	0
1425	75	1	285	5	5	2	0	0	665	0	198	198	2504	0	0
1426	75	2	286	1	1	3	0	1	0	0	88	198	2394	2394	0
1427	75	2	286	2	20	3	0	1	0	1	0	215	2504	2504	0
1428	75	2	286	3	3	3	0	1	222	0	198	198	2504	2504	0
1429	75	2	286	4	4	3	1	1	222	1	0	215	2504	2504	0
1430	75	2	286	5	5	3	0	0	665	0	198	198	2504	2504	0
1431	75	3	287	1	10	4	0	1	0	0	198	198	2504	0	2504
1432	75	3	287	2	2	4	0	1	0	1	0	205	2387	0	2387
1433	75	3	287	3	3	4	0	1	222	0	198	198	2504	0	2504
1434	75	3	287	4	4	4	1	1	222	1	0	215	2504	0	2504
1435	75	3	287	5	5	4	0	0	665	0	198	198	2504	0	2504
1436	75	4	288	1	10	5	0	1	0	0	198	198	2504	2504	2504
1437	75	4	288	2	20	5	0	1	0	1	0	215	2504	2504	2504
1438	75	4	288	3	3	5	1	1	222	0	198	198	2504	2504	2504
1439	75	4	288	4	4	5	0	1	222	1	0	215	2504	2504	2504
1440	75	4	288	5	5	5	0	0	665	0	198	198	2504	2504	2504
1441	76	1	289	1	1	2	0	1	0	0	88	198	2394	0	0
1442	76	1	289	2	2	2	1	1	0	1	0	205	2387	0	0
1443	76	1	289	3	3	2	0	1	222	0	198	198	2504	0	0
1444	76	1	289	4	4	2	0	1	222	1	0	215	2504	0	0
1445	76	1	289	5	5	2	0	0	665	0	198	198	2504	0	0
1446	76	2	290	1	1	3	0	1	0	0	88	198	2394	2394	0
1447	76	2	290	2	20	3	1	1	0	1	0	215	2504	2504	0
1448	76	2	290	3	3	3	0	1	222	0	198	198	2504	2504	0
1449	76	2	290	4	4	3	0	1	222	1	0	215	2504	2504	0
1450	76	2	290	5	5	3	0	0	665	0	198	198	2504	2504	0
1451	76	3	291	1	10	4	1	1	0	0	198	198	2504	0	2504
1452	76	3	291	2	2	4	0	1	0	1	0	205	2387	0	2387
1453	76	3	291	3	3	4	0	1	222	0	198	198	2504	0	2504
1454	76	3	291	4	4	4	0	1	222	1	0	215	2504	0	2504
1455	76	3	291	5	5	4	0	0	665	0	198	198	2504	0	2504
1456	76	4	292	1	10	5	0	1	0	0	198	198	2504	2504	2504
1457	76	4	292	2	20	5	1	1	0	1	0	215	2504	2504	2504
1458	76	4	292	3	3	5	0	1	222	0	198	198	2504	2504	2504
1459	76	4	292	4	4	5	0	1	222	1	0	215	2504	2504	2504
1460	76	4	292	5	5	5	0	0	665	0	198	198	2504	2504	2504
1461	77	1	293	1	1	2	0	1	0	0	88	198	2394	0	0
1462	77	1	293	2	2	2	1	1	0	1	0	205	2387	0	0
1463	77	1	293	3	3	2	0	1	222	0	198	198	2504	0	0
1464	77	1	293	4	4	2	0	1	222	1	0	215	2504	0	0
1465	77	1	293	5	5	2	0	0	665	0	198	198	2504	0	0
1466	77	2	294	1	1	3	0	1	0	0	88	198	2394	2394	0
1467	77	2	294	2	20	3	1	1	0	1	0	215	2504	2504	0
1468	77	2	294	3	3	3	0	1	222	0	198	198	2504	2504	0
1469	77	2	294	4	4	3	0	1	222	1	0	215	2504	2504	0
1470	77	2	294	5	5	3	0	0	665	0	198	198	2504	2504	0
1471	77	3	295	1	10	4	1	1	0	0	198	198	2504	0	2504
1472	77	3	295	2	2	4	0	1	0	1	0	205	2387	0	2387
1473	77	3	295	3	3	4	0	1	222	0	198	198	2504	0	2504
1474	77	3	295	4	4	4	0	1	222	1	0	215	2504	0	2504
1475	77	3	295	5	5	4	0	0	665	0	198	198	2504	0	2504
1476	77	4	296	1	10	5	0	1	0	0	198	198	2504	2504	2504
1477	77	4	296	2	20	5	1	1	0	1	0	215	2504	2504	2504
1478	77	4	296	3	3	5	0	1	222	0	198	198	2504	2504	2504
1479	77	4	296	4	4	5	0	1	222	1	0	215	2504	2504	2504
1480	77	4	296	5	5	5	0	0	665	0	198	198	2504	2504	2504
1481	78	1	297	1	1	2	0	1	0	0	88	198	2394	0	0
1482	78	1	297	2	2	2	0	1	0	1	0	205	2387	0	0
1483	78	1	297	3	3	2	1	1	222	0	198	198	2504	0	0
1484	78	1	297	4	4	2	0	1	222	1	0	215	2504	0	0
1485	78	1	297	5	5	2	0	0	665	0	198	198	2504	0	0
1486	78	2	298	1	1	3	0	1	0	0	88	198	2394	2394	0
1487	78	2	298	2	20	3	0	1	0	1	0	215	2504	2504	0
1488	78	2	298	3	3	3	1	1	222	0	198	198	2504	2504	0
1489	78	2	298	4	4	3	0	1	222	1	0	215	2504	2504	0
1490	78	2	298	5	5	3	0	0	665	0	198	198	2504	2504	0
1491	78	3	299	1	10	4	0	1	0	0	198	198	2504	0	2504
1492	78	3	299	2	2	4	0	1	0	1	0	205	2387	0	2387
1493	78	3	299	3	3	4	1	1	222	0	198	198	2504	0	2504
1494	78	3	299	4	4	4	0	1	222	1	0	215	2504	0	2504
1495	78	3	299	5	5	4	0	0	665	0	198	198	2504	0	2504
1496	78	4	300	1	10	5	0	1	0	0	198	198	2504	2504	2504
1497	78	4	300	2	20	5	0	1	0	1	0	215	2504	2504	2504
1498	78	4	300	3	3	5	1	1	222	0	198	198	2504	2504	2504
1499	78	4	300	4	4	5	0	1	222	1	0	215	2504	2504	2504
1500	78	4	300	5	5	5	0	0	665	0	198	198	2504	2504	2504
1501	79	1	301	1	1	2	1	1	0	0	88	198	2394	0	0
1502	79	1	301	2	2	2	0	1	0	1	0	205	2387	0	0
1503	79	1	301	3	3	2	0	1	222	0	198	198	2504	0	0
1504	79	1	301	4	4	2	0	1	222	1	0	215	2504	0	0
1505	79	1	301	5	5	2	0	0	665	0	198	198	2504	0	0
1506	79	2	302	1	1	3	1	1	0	0	88	198	2394	2394	0
1507	79	2	302	2	20	3	0	1	0	1	0	215	2504	2504	0
1508	79	2	302	3	3	3	0	1	222	0	198	198	2504	2504	0
1509	79	2	302	4	4	3	0	1	222	1	0	215	2504	2504	0
1510	79	2	302	5	5	3	0	0	665	0	198	198	2504	2504	0
1511	79	3	303	1	10	4	1	1	0	0	198	198	2504	0	2504
1512	79	3	303	2	2	4	0	1	0	1	0	205	2387	0	2387
1513	79	3	303	3	3	4	0	1	222	0	198	198	2504	0	2504
1514	79	3	303	4	4	4	0	1	222	1	0	215	2504	0	2504
1515	79	3	303	5	5	4	0	0	665	0	198	198	2504	0	2504
1516	79	4	304	1	10	5	1	1	0	0	198	198	2504	2504	2504
1517	79	4	304	2	20	5	0	1	0	1	0	215	2504	2504	2504
1518	79	4	304	3	3	5	0	1	222	0	198	198	2504	2504	2504
1519	79	4	304	4	4	5	0	1	222	1	0	215	2504	2504	2504
1520	79	4	304	5	5	5	0	0	665	0	198	198	2504	2504	2504
1521	80	1	305	1	1	2	0	1	0	0	88	198	2394	0	0
1522	80	1	305	2	2	2	0	1	0	1	0	205	2387	0	0
1523	80	1	305	3	3	2	0	1	222	0	198	198	2504	0	0
1524	80	1	305	4	4	2	0	1	222	1	0	215	2504	0	0
1525	80	1	305	5	5	2	1	0	665	0	198	198	2504	0	0
1526	80	2	306	1	1	3	0	1	0	0	88	198	2394	2394	0
1527	80	2	306	2	20	3	0	1	0	1	0	215	2504	2504	0
1528	80	2	306	3	3	3	0	1	222	0	198	198	2504	2504	0
1529	80	2	306	4	4	3	0	1	222	1	0	215	2504	2504	0
1530	80	2	306	5	5	3	1	0	665	0	198	198	2504	2504	0
1531	80	3	307	1	10	4	0	1	0	0	198	198	2504	0	2504
1532	80	3	307	2	2	4	0	1	0	1	0	205	2387	0	2387
1533	80	3	307	3	3	4	0	1	222	0	198	198	2504	0	2504
1534	80	3	307	4	4	4	0	1	222	1	0	215	2504	0	2504
1535	80	3	307	5	5	4	1	0	665	0	198	198	2504	0	2504
1536	80	4	308	1	10	5	0	1	0	0	198	198	2504	2504	2504
1537	80	4	308	2	20	5	0	1	0	1	0	215	2504	2504	2504
1538	80	4	308	3	3	5	0	1	222	0	198	198	2504	2504	2504
1539	80	4	308	4	4	5	0	1	222	1	0	215	2504	2504	2504
1540	80	4	308	5	5	5	1	0	665	0	198	198	2504	2504	2504
1541	81	1	309	1	1	2	1	1	0	0	88	198	2394	0	0
1542	81	1	309	2	2	2	0	1	0	1	0	205	2387	0	0
1543	81	1	309	3	3	2	0	1	222	0	198	198	2504	0	0
1544	81	1	309	4	4	2	0	1	222	1	0	215	2504	0	0
1545	81	1	309	5	5	2	0	0	665	0	198	198	2504	0	0
1546	81	2	310	1	1	3	1	1	0	0	88	198	2394	2394	0
1547	81	2	310	2	20	3	0	1	0	1	0	215	2504	2504	0
1548	81	2	310	3	3	3	0	1	222	0	198	198	2504	2504	0
1549	81	2	310	4	4	3	0	1	222	1	0	215	2504	2504	0
1550	81	2	310	5	5	3	0	0	665	0	198	198	2504	2504	0
1551	81	3	311	1	10	4	1	1	0	0	198	198	2504	0	2504
1552	81	3	311	2	2	4	0	1	0	1	0	205	2387	0	2387
1553	81	3	311	3	3	4	0	1	222	0	198	198	2504	0	2504
1554	81	3	311	4	4	4	0	1	222	1	0	215	2504	0	2504
1555	81	3	311	5	5	4	0	0	665	0	198	198	2504	0	2504
1556	81	4	312	1	10	5	1	1	0	0	198	198	2504	2504	2504
1557	81	4	312	2	20	5	0	1	0	1	0	215	2504	2504	2504
1558	81	4	312	3	3	5	0	1	222	0	198	198	2504	2504	2504
1559	81	4	312	4	4	5	0	1	222	1	0	215	2504	2504	2504
1560	81	4	312	5	5	5	0	0	665	0	198	198	2504	2504	2504
1561	82	1	313	1	1	2	0	1	0	0	88	198	2394	0	0
1562	82	1	313	2	2	2	1	1	0	1	0	205	2387	0	0
1563	82	1	313	3	3	2	0	1	222	0	198	198	2504	0	0
1564	82	1	313	4	4	2	0	1	222	1	0	215	2504	0	0
1565	82	1	313	5	5	2	0	0	665	0	198	198	2504	0	0
1566	82	2	314	1	1	3	0	1	0	0	88	198	2394	2394	0
1567	82	2	314	2	20	3	1	1	0	1	0	215	2504	2504	0
1568	82	2	314	3	3	3	0	1	222	0	198	198	2504	2504	0
1569	82	2	314	4	4	3	0	1	222	1	0	215	2504	2504	0
1570	82	2	314	5	5	3	0	0	665	0	198	198	2504	2504	0
1571	82	3	315	1	10	4	0	1	0	0	198	198	2504	0	2504
1572	82	3	315	2	2	4	1	1	0	1	0	205	2387	0	2387
1573	82	3	315	3	3	4	0	1	222	0	198	198	2504	0	2504
1574	82	3	315	4	4	4	0	1	222	1	0	215	2504	0	2504
1575	82	3	315	5	5	4	0	0	665	0	198	198	2504	0	2504
1576	82	4	316	1	10	5	0	1	0	0	198	198	2504	2504	2504
1577	82	4	316	2	20	5	1	1	0	1	0	215	2504	2504	2504
1578	82	4	316	3	3	5	0	1	222	0	198	198	2504	2504	2504
1579	82	4	316	4	4	5	0	1	222	1	0	215	2504	2504	2504
1580	82	4	316	5	5	5	0	0	665	0	198	198	2504	2504	2504
1581	83	1	317	1	1	2	0	1	0	0	88	198	2394	0	0
1582	83	1	317	2	2	2	0	1	0	1	0	205	2387	0	0
1583	83	1	317	3	3	2	0	1	222	0	198	198	2504	0	0
1584	83	1	317	4	4	2	1	1	222	1	0	215	2504	0	0
1585	83	1	317	5	5	2	0	0	665	0	198	198	2504	0	0
1586	83	2	318	1	1	3	0	1	0	0	88	198	2394	2394	0
1587	83	2	318	2	20	3	1	1	0	1	0	215	2504	2504	0
1588	83	2	318	3	3	3	0	1	222	0	198	198	2504	2504	0
1589	83	2	318	4	4	3	0	1	222	1	0	215	2504	2504	0
1590	83	2	318	5	5	3	0	0	665	0	198	198	2504	2504	0
1591	83	3	319	1	10	4	0	1	0	0	198	198	2504	0	2504
1592	83	3	319	2	2	4	0	1	0	1	0	205	2387	0	2387
1593	83	3	319	3	3	4	0	1	222	0	198	198	2504	0	2504
1594	83	3	319	4	4	4	1	1	222	1	0	215	2504	0	2504
1595	83	3	319	5	5	4	0	0	665	0	198	198	2504	0	2504
1596	83	4	320	1	10	5	0	1	0	0	198	198	2504	2504	2504
1597	83	4	320	2	20	5	1	1	0	1	0	215	2504	2504	2504
1598	83	4	320	3	3	5	0	1	222	0	198	198	2504	2504	2504
1599	83	4	320	4	4	5	0	1	222	1	0	215	2504	2504	2504
1600	83	4	320	5	5	5	0	0	665	0	198	198	2504	2504	2504
1601	84	1	321	1	1	2	0	1	0	0	88	198	2394	0	0
1602	84	1	321	2	2	2	1	1	0	1	0	205	2387	0	0
1603	84	1	321	3	3	2	0	1	222	0	198	198	2504	0	0
1604	84	1	321	4	4	2	0	1	222	1	0	215	2504	0	0
1605	84	1	321	5	5	2	0	0	665	0	198	198	2504	0	0
1606	84	2	322	1	1	3	0	1	0	0	88	198	2394	2394	0
1607	84	2	322	2	20	3	1	1	0	1	0	215	2504	2504	0
1608	84	2	322	3	3	3	0	1	222	0	198	198	2504	2504	0
1609	84	2	322	4	4	3	0	1	222	1	0	215	2504	2504	0
1610	84	2	322	5	5	3	0	0	665	0	198	198	2504	2504	0
1611	84	3	323	1	10	4	1	1	0	0	198	198	2504	0	2504
1612	84	3	323	2	2	4	0	1	0	1	0	205	2387	0	2387
1613	84	3	323	3	3	4	0	1	222	0	198	198	2504	0	2504
1614	84	3	323	4	4	4	0	1	222	1	0	215	2504	0	2504
1615	84	3	323	5	5	4	0	0	665	0	198	198	2504	0	2504
1616	84	4	324	1	10	5	0	1	0	0	198	198	2504	2504	2504
1617	84	4	324	2	20	5	1	1	0	1	0	215	2504	2504	2504
1618	84	4	324	3	3	5	0	1	222	0	198	198	2504	2504	2504
1619	84	4	324	4	4	5	0	1	222	1	0	215	2504	2504	2504
1620	84	4	324	5	5	5	0	0	665	0	198	198	2504	2504	2504
1621	85	1	325	1	1	2	0	1	0	0	88	198	2394	0	0
1622	85	1	325	2	2	2	0	1	0	1	0	205	2387	0	0
1623	85	1	325	3	3	2	0	1	222	0	198	198	2504	0	0
1624	85	1	325	4	4	2	1	1	222	1	0	215	2504	0	0
1625	85	1	325	5	5	2	0	0	665	0	198	198	2504	0	0
1626	85	2	326	1	1	3	0	1	0	0	88	198	2394	2394	0
1627	85	2	326	2	20	3	1	1	0	1	0	215	2504	2504	0
1628	85	2	326	3	3	3	0	1	222	0	198	198	2504	2504	0
1629	85	2	326	4	4	3	0	1	222	1	0	215	2504	2504	0
1630	85	2	326	5	5	3	0	0	665	0	198	198	2504	2504	0
1631	85	3	327	1	10	4	1	1	0	0	198	198	2504	0	2504
1632	85	3	327	2	2	4	0	1	0	1	0	205	2387	0	2387
1633	85	3	327	3	3	4	0	1	222	0	198	198	2504	0	2504
1634	85	3	327	4	4	4	0	1	222	1	0	215	2504	0	2504
1635	85	3	327	5	5	4	0	0	665	0	198	198	2504	0	2504
1636	85	4	328	1	10	5	1	1	0	0	198	198	2504	2504	2504
1637	85	4	328	2	20	5	0	1	0	1	0	215	2504	2504	2504
1638	85	4	328	3	3	5	0	1	222	0	198	198	2504	2504	2504
1639	85	4	328	4	4	5	0	1	222	1	0	215	2504	2504	2504
1640	85	4	328	5	5	5	0	0	665	0	198	198	2504	2504	2504
1641	86	1	329	1	1	2	0	1	0	0	88	198	2394	0	0
1642	86	1	329	2	2	2	1	1	0	1	0	205	2387	0	0
1643	86	1	329	3	3	2	0	1	222	0	198	198	2504	0	0
1644	86	1	329	4	4	2	0	1	222	1	0	215	2504	0	0
1645	86	1	329	5	5	2	0	0	665	0	198	198	2504	0	0
1646	86	2	330	1	1	3	0	1	0	0	88	198	2394	2394	0
1647	86	2	330	2	20	3	1	1	0	1	0	215	2504	2504	0
1648	86	2	330	3	3	3	0	1	222	0	198	198	2504	2504	0
1649	86	2	330	4	4	3	0	1	222	1	0	215	2504	2504	0
1650	86	2	330	5	5	3	0	0	665	0	198	198	2504	2504	0
1651	86	3	331	1	10	4	1	1	0	0	198	198	2504	0	2504
1652	86	3	331	2	2	4	0	1	0	1	0	205	2387	0	2387
1653	86	3	331	3	3	4	0	1	222	0	198	198	2504	0	2504
1654	86	3	331	4	4	4	0	1	222	1	0	215	2504	0	2504
1655	86	3	331	5	5	4	0	0	665	0	198	198	2504	0	2504
1656	86	4	332	1	10	5	0	1	0	0	198	198	2504	2504	2504
1657	86	4	332	2	20	5	1	1	0	1	0	215	2504	2504	2504
1658	86	4	332	3	3	5	0	1	222	0	198	198	2504	2504	2504
1659	86	4	332	4	4	5	0	1	222	1	0	215	2504	2504	2504
1660	86	4	332	5	5	5	0	0	665	0	198	198	2504	2504	2504
1661	87	1	333	1	1	2	1	1	0	0	88	198	2394	0	0
1662	87	1	333	2	2	2	0	1	0	1	0	205	2387	0	0
1663	87	1	333	3	3	2	0	1	222	0	198	198	2504	0	0
1664	87	1	333	4	4	2	0	1	222	1	0	215	2504	0	0
1665	87	1	333	5	5	2	0	0	665	0	198	198	2504	0	0
1666	87	2	334	1	1	3	1	1	0	0	88	198	2394	2394	0
1667	87	2	334	2	20	3	0	1	0	1	0	215	2504	2504	0
1668	87	2	334	3	3	3	0	1	222	0	198	198	2504	2504	0
1669	87	2	334	4	4	3	0	1	222	1	0	215	2504	2504	0
1670	87	2	334	5	5	3	0	0	665	0	198	198	2504	2504	0
1671	87	3	335	1	10	4	1	1	0	0	198	198	2504	0	2504
1672	87	3	335	2	2	4	0	1	0	1	0	205	2387	0	2387
1673	87	3	335	3	3	4	0	1	222	0	198	198	2504	0	2504
1674	87	3	335	4	4	4	0	1	222	1	0	215	2504	0	2504
1675	87	3	335	5	5	4	0	0	665	0	198	198	2504	0	2504
1676	87	4	336	1	10	5	1	1	0	0	198	198	2504	2504	2504
1677	87	4	336	2	20	5	0	1	0	1	0	215	2504	2504	2504
1678	87	4	336	3	3	5	0	1	222	0	198	198	2504	2504	2504
1679	87	4	336	4	4	5	0	1	222	1	0	215	2504	2504	2504
1680	87	4	336	5	5	5	0	0	665	0	198	198	2504	2504	2504
1681	88	1	337	1	1	2	1	1	0	0	88	198	2394	0	0
1682	88	1	337	2	2	2	0	1	0	1	0	205	2387	0	0
1683	88	1	337	3	3	2	0	1	222	0	198	198	2504	0	0
1684	88	1	337	4	4	2	0	1	222	1	0	215	2504	0	0
1685	88	1	337	5	5	2	0	0	665	0	198	198	2504	0	0
1686	88	2	338	1	1	3	1	1	0	0	88	198	2394	2394	0
1687	88	2	338	2	20	3	0	1	0	1	0	215	2504	2504	0
1688	88	2	338	3	3	3	0	1	222	0	198	198	2504	2504	0
1689	88	2	338	4	4	3	0	1	222	1	0	215	2504	2504	0
1690	88	2	338	5	5	3	0	0	665	0	198	198	2504	2504	0
1691	88	3	339	1	10	4	1	1	0	0	198	198	2504	0	2504
1692	88	3	339	2	2	4	0	1	0	1	0	205	2387	0	2387
1693	88	3	339	3	3	4	0	1	222	0	198	198	2504	0	2504
1694	88	3	339	4	4	4	0	1	222	1	0	215	2504	0	2504
1695	88	3	339	5	5	4	0	0	665	0	198	198	2504	0	2504
1696	88	4	340	1	10	5	1	1	0	0	198	198	2504	2504	2504
1697	88	4	340	2	20	5	0	1	0	1	0	215	2504	2504	2504
1698	88	4	340	3	3	5	0	1	222	0	198	198	2504	2504	2504
1699	88	4	340	4	4	5	0	1	222	1	0	215	2504	2504	2504
1700	88	4	340	5	5	5	0	0	665	0	198	198	2504	2504	2504
1701	89	1	341	1	1	2	0	1	0	0	88	198	2394	0	0
1702	89	1	341	2	2	2	1	1	0	1	0	205	2387	0	0
1703	89	1	341	3	3	2	0	1	222	0	198	198	2504	0	0
1704	89	1	341	4	4	2	0	1	222	1	0	215	2504	0	0
1705	89	1	341	5	5	2	0	0	665	0	198	198	2504	0	0
1706	89	2	342	1	1	3	0	1	0	0	88	198	2394	2394	0
1707	89	2	342	2	20	3	1	1	0	1	0	215	2504	2504	0
1708	89	2	342	3	3	3	0	1	222	0	198	198	2504	2504	0
1709	89	2	342	4	4	3	0	1	222	1	0	215	2504	2504	0
1710	89	2	342	5	5	3	0	0	665	0	198	198	2504	2504	0
1711	89	3	343	1	10	4	1	1	0	0	198	198	2504	0	2504
1712	89	3	343	2	2	4	0	1	0	1	0	205	2387	0	2387
1713	89	3	343	3	3	4	0	1	222	0	198	198	2504	0	2504
1714	89	3	343	4	4	4	0	1	222	1	0	215	2504	0	2504
1715	89	3	343	5	5	4	0	0	665	0	198	198	2504	0	2504
1716	89	4	344	1	10	5	0	1	0	0	198	198	2504	2504	2504
1717	89	4	344	2	20	5	1	1	0	1	0	215	2504	2504	2504
1718	89	4	344	3	3	5	0	1	222	0	198	198	2504	2504	2504
1719	89	4	344	4	4	5	0	1	222	1	0	215	2504	2504	2504
1720	89	4	344	5	5	5	0	0	665	0	198	198	2504	2504	2504
1721	90	1	345	1	1	2	0	1	0	0	88	198	2394	0	0
1722	90	1	345	2	2	2	0	1	0	1	0	205	2387	0	0
1723	90	1	345	3	3	2	1	1	222	0	198	198	2504	0	0
1724	90	1	345	4	4	2	0	1	222	1	0	215	2504	0	0
1725	90	1	345	5	5	2	0	0	665	0	198	198	2504	0	0
1726	90	2	346	1	1	3	0	1	0	0	88	198	2394	2394	0
1727	90	2	346	2	20	3	1	1	0	1	0	215	2504	2504	0
1728	90	2	346	3	3	3	0	1	222	0	198	198	2504	2504	0
1729	90	2	346	4	4	3	0	1	222	1	0	215	2504	2504	0
1730	90	2	346	5	5	3	0	0	665	0	198	198	2504	2504	0
1731	90	3	347	1	10	4	1	1	0	0	198	198	2504	0	2504
1732	90	3	347	2	2	4	0	1	0	1	0	205	2387	0	2387
1733	90	3	347	3	3	4	0	1	222	0	198	198	2504	0	2504
1734	90	3	347	4	4	4	0	1	222	1	0	215	2504	0	2504
1735	90	3	347	5	5	4	0	0	665	0	198	198	2504	0	2504
1736	90	4	348	1	10	5	0	1	0	0	198	198	2504	2504	2504
1737	90	4	348	2	20	5	1	1	0	1	0	215	2504	2504	2504
1738	90	4	348	3	3	5	0	1	222	0	198	198	2504	2504	2504
1739	90	4	348	4	4	5	0	1	222	1	0	215	2504	2504	2504
1740	90	4	348	5	5	5	0	0	665	0	198	198	2504	2504	2504
1741	91	1	349	1	1	2	0	1	0	0	88	198	2394	0	0
1742	91	1	349	2	2	2	0	1	0	1	0	205	2387	0	0
1743	91	1	349	3	3	2	0	1	222	0	198	198	2504	0	0
1744	91	1	349	4	4	2	1	1	222	1	0	215	2504	0	0
1745	91	1	349	5	5	2	0	0	665	0	198	198	2504	0	0
1746	91	2	350	1	1	3	0	1	0	0	88	198	2394	2394	0
1747	91	2	350	2	20	3	1	1	0	1	0	215	2504	2504	0
1748	91	2	350	3	3	3	0	1	222	0	198	198	2504	2504	0
1749	91	2	350	4	4	3	0	1	222	1	0	215	2504	2504	0
1750	91	2	350	5	5	3	0	0	665	0	198	198	2504	2504	0
1751	91	3	351	1	10	4	0	1	0	0	198	198	2504	0	2504
1752	91	3	351	2	2	4	0	1	0	1	0	205	2387	0	2387
1753	91	3	351	3	3	4	0	1	222	0	198	198	2504	0	2504
1754	91	3	351	4	4	4	1	1	222	1	0	215	2504	0	2504
1755	91	3	351	5	5	4	0	0	665	0	198	198	2504	0	2504
1756	91	4	352	1	10	5	0	1	0	0	198	198	2504	2504	2504
1757	91	4	352	2	20	5	1	1	0	1	0	215	2504	2504	2504
1758	91	4	352	3	3	5	0	1	222	0	198	198	2504	2504	2504
1759	91	4	352	4	4	5	0	1	222	1	0	215	2504	2504	2504
1760	91	4	352	5	5	5	0	0	665	0	198	198	2504	2504	2504
1761	92	1	353	1	1	2	0	1	0	0	88	198	2394	0	0
1762	92	1	353	2	2	2	0	1	0	1	0	205	2387	0	0
1763	92	1	353	3	3	2	0	1	222	0	198	198	2504	0	0
1764	92	1	353	4	4	2	1	1	222	1	0	215	2504	0	0
1765	92	1	353	5	5	2	0	0	665	0	198	198	2504	0	0
1766	92	2	354	1	1	3	0	1	0	0	88	198	2394	2394	0
1767	92	2	354	2	20	3	0	1	0	1	0	215	2504	2504	0
1768	92	2	354	3	3	3	0	1	222	0	198	198	2504	2504	0
1769	92	2	354	4	4	3	1	1	222	1	0	215	2504	2504	0
1770	92	2	354	5	5	3	0	0	665	0	198	198	2504	2504	0
1771	92	3	355	1	10	4	0	1	0	0	198	198	2504	0	2504
1772	92	3	355	2	2	4	0	1	0	1	0	205	2387	0	2387
1773	92	3	355	3	3	4	0	1	222	0	198	198	2504	0	2504
1774	92	3	355	4	4	4	1	1	222	1	0	215	2504	0	2504
1775	92	3	355	5	5	4	0	0	665	0	198	198	2504	0	2504
1776	92	4	356	1	10	5	0	1	0	0	198	198	2504	2504	2504
1777	92	4	356	2	20	5	0	1	0	1	0	215	2504	2504	2504
1778	92	4	356	3	3	5	0	1	222	0	198	198	2504	2504	2504
1779	92	4	356	4	4	5	1	1	222	1	0	215	2504	2504	2504
1780	92	4	356	5	5	5	0	0	665	0	198	198	2504	2504	2504
1781	93	1	357	1	1	2	0	1	0	0	88	198	2394	0	0
1782	93	1	357	2	2	2	0	1	0	1	0	205	2387	0	0
1783	93	1	357	3	3	2	0	1	222	0	198	198	2504	0	0
1784	93	1	357	4	4	2	1	1	222	1	0	215	2504	0	0
1785	93	1	357	5	5	2	0	0	665	0	198	198	2504	0	0
1786	93	2	358	1	1	3	0	1	0	0	88	198	2394	2394	0
1787	93	2	358	2	20	3	1	1	0	1	0	215	2504	2504	0
1788	93	2	358	3	3	3	0	1	222	0	198	198	2504	2504	0
1789	93	2	358	4	4	3	0	1	222	1	0	215	2504	2504	0
1790	93	2	358	5	5	3	0	0	665	0	198	198	2504	2504	0
1791	93	3	359	1	10	4	0	1	0	0	198	198	2504	0	2504
1792	93	3	359	2	2	4	0	1	0	1	0	205	2387	0	2387
1793	93	3	359	3	3	4	0	1	222	0	198	198	2504	0	2504
1794	93	3	359	4	4	4	1	1	222	1	0	215	2504	0	2504
1795	93	3	359	5	5	4	0	0	665	0	198	198	2504	0	2504
1796	93	4	360	1	10	5	0	1	0	0	198	198	2504	2504	2504
1797	93	4	360	2	20	5	1	1	0	1	0	215	2504	2504	2504
1798	93	4	360	3	3	5	0	1	222	0	198	198	2504	2504	2504
1799	93	4	360	4	4	5	0	1	222	1	0	215	2504	2504	2504
1800	93	4	360	5	5	5	0	0	665	0	198	198	2504	2504	2504
1801	94	1	361	1	1	2	0	1	0	0	88	198	2394	0	0
1802	94	1	361	2	2	2	1	1	0	1	0	205	2387	0	0
1803	94	1	361	3	3	2	0	1	222	0	198	198	2504	0	0
1804	94	1	361	4	4	2	0	1	222	1	0	215	2504	0	0
1805	94	1	361	5	5	2	0	0	665	0	198	198	2504	0	0
1806	94	2	362	1	1	3	0	1	0	0	88	198	2394	2394	0
1807	94	2	362	2	20	3	1	1	0	1	0	215	2504	2504	0
1808	94	2	362	3	3	3	0	1	222	0	198	198	2504	2504	0
1809	94	2	362	4	4	3	0	1	222	1	0	215	2504	2504	0
1810	94	2	362	5	5	3	0	0	665	0	198	198	2504	2504	0
1811	94	3	363	1	10	4	0	1	0	0	198	198	2504	0	2504
1812	94	3	363	2	2	4	1	1	0	1	0	205	2387	0	2387
1813	94	3	363	3	3	4	0	1	222	0	198	198	2504	0	2504
1814	94	3	363	4	4	4	0	1	222	1	0	215	2504	0	2504
1815	94	3	363	5	5	4	0	0	665	0	198	198	2504	0	2504
1816	94	4	364	1	10	5	0	1	0	0	198	198	2504	2504	2504
1817	94	4	364	2	20	5	1	1	0	1	0	215	2504	2504	2504
1818	94	4	364	3	3	5	0	1	222	0	198	198	2504	2504	2504
1819	94	4	364	4	4	5	0	1	222	1	0	215	2504	2504	2504
1820	94	4	364	5	5	5	0	0	665	0	198	198	2504	2504	2504
1821	95	1	365	1	1	2	0	1	0	0	88	198	2394	0	0
1822	95	1	365	2	2	2	0	1	0	1	0	205	2387	0	0
1823	95	1	365	3	3	2	0	1	222	0	198	198	2504	0	0
1824	95	1	365	4	4	2	1	1	222	1	0	215	2504	0	0
1825	95	1	365	5	5	2	0	0	665	0	198	198	2504	0	0
1826	95	2	366	1	1	3	0	1	0	0	88	198	2394	2394	0
1827	95	2	366	2	20	3	0	1	0	1	0	215	2504	2504	0
1828	95	2	366	3	3	3	0	1	222	0	198	198	2504	2504	0
1829	95	2	366	4	4	3	1	1	222	1	0	215	2504	2504	0
1830	95	2	366	5	5	3	0	0	665	0	198	198	2504	2504	0
1831	95	3	367	1	10	4	0	1	0	0	198	198	2504	0	2504
1832	95	3	367	2	2	4	0	1	0	1	0	205	2387	0	2387
1833	95	3	367	3	3	4	0	1	222	0	198	198	2504	0	2504
1834	95	3	367	4	4	4	1	1	222	1	0	215	2504	0	2504
1835	95	3	367	5	5	4	0	0	665	0	198	198	2504	0	2504
1836	95	4	368	1	10	5	0	1	0	0	198	198	2504	2504	2504
1837	95	4	368	2	20	5	0	1	0	1	0	215	2504	2504	2504
1838	95	4	368	3	3	5	0	1	222	0	198	198	2504	2504	2504
1839	95	4	368	4	4	5	1	1	222	1	0	215	2504	2504	2504
1840	95	4	368	5	5	5	0	0	665	0	198	198	2504	2504	2504
1841	96	1	369	1	1	2	0	1	0	0	88	198	2394	0	0
1842	96	1	369	2	2	2	1	1	0	1	0	205	2387	0	0
1843	96	1	369	3	3	2	0	1	222	0	198	198	2504	0	0
1844	96	1	369	4	4	2	0	1	222	1	0	215	2504	0	0
1845	96	1	369	5	5	2	0	0	665	0	198	198	2504	0	0
1846	96	2	370	1	1	3	0	1	0	0	88	198	2394	2394	0
1847	96	2	370	2	20	3	1	1	0	1	0	215	2504	2504	0
1848	96	2	370	3	3	3	0	1	222	0	198	198	2504	2504	0
1849	96	2	370	4	4	3	0	1	222	1	0	215	2504	2504	0
1850	96	2	370	5	5	3	0	0	665	0	198	198	2504	2504	0
1851	96	3	371	1	10	4	1	1	0	0	198	198	2504	0	2504
1852	96	3	371	2	2	4	0	1	0	1	0	205	2387	0	2387
1853	96	3	371	3	3	4	0	1	222	0	198	198	2504	0	2504
1854	96	3	371	4	4	4	0	1	222	1	0	215	2504	0	2504
1855	96	3	371	5	5	4	0	0	665	0	198	198	2504	0	2504
1856	96	4	372	1	10	5	1	1	0	0	198	198	2504	2504	2504
1857	96	4	372	2	20	5	0	1	0	1	0	215	2504	2504	2504
1858	96	4	372	3	3	5	0	1	222	0	198	198	2504	2504	2504
1859	96	4	372	4	4	5	0	1	222	1	0	215	2504	2504	2504
1860	96	4	372	5	5	5	0	0	665	0	198	198	2504	2504	2504
1861	97	1	373	1	1	2	1	1	0	0	88	198	2394	0	0
1862	97	1	373	2	2	2	0	1	0	1	0	205	2387	0	0
1863	97	1	373	3	3	2	0	1	222	0	198	198	2504	0	0
1864	97	1	373	4	4	2	0	1	222	1	0	215	2504	0	0
1865	97	1	373	5	5	2	0	0	665	0	198	198	2504	0	0
1866	97	2	374	1	1	3	0	1	0	0	88	198	2394	2394	0
1867	97	2	374	2	20	3	1	1	0	1	0	215	2504	2504	0
1868	97	2	374	3	3	3	0	1	222	0	198	198	2504	2504	0
1869	97	2	374	4	4	3	0	1	222	1	0	215	2504	2504	0
1870	97	2	374	5	5	3	0	0	665	0	198	198	2504	2504	0
1871	97	3	375	1	10	4	1	1	0	0	198	198	2504	0	2504
1872	97	3	375	2	2	4	0	1	0	1	0	205	2387	0	2387
1873	97	3	375	3	3	4	0	1	222	0	198	198	2504	0	2504
1874	97	3	375	4	4	4	0	1	222	1	0	215	2504	0	2504
1875	97	3	375	5	5	4	0	0	665	0	198	198	2504	0	2504
1876	97	4	376	1	10	5	1	1	0	0	198	198	2504	2504	2504
1877	97	4	376	2	20	5	0	1	0	1	0	215	2504	2504	2504
1878	97	4	376	3	3	5	0	1	222	0	198	198	2504	2504	2504
1879	97	4	376	4	4	5	0	1	222	1	0	215	2504	2504	2504
1880	97	4	376	5	5	5	0	0	665	0	198	198	2504	2504	2504
1881	98	1	377	1	1	2	0	1	0	0	88	198	2394	0	0
1882	98	1	377	2	2	2	1	1	0	1	0	205	2387	0	0
1883	98	1	377	3	3	2	0	1	222	0	198	198	2504	0	0
1884	98	1	377	4	4	2	0	1	222	1	0	215	2504	0	0
1885	98	1	377	5	5	2	0	0	665	0	198	198	2504	0	0
1886	98	2	378	1	1	3	0	1	0	0	88	198	2394	2394	0
1887	98	2	378	2	20	3	1	1	0	1	0	215	2504	2504	0
1888	98	2	378	3	3	3	0	1	222	0	198	198	2504	2504	0
1889	98	2	378	4	4	3	0	1	222	1	0	215	2504	2504	0
1890	98	2	378	5	5	3	0	0	665	0	198	198	2504	2504	0
1891	98	3	379	1	10	4	1	1	0	0	198	198	2504	0	2504
1892	98	3	379	2	2	4	0	1	0	1	0	205	2387	0	2387
1893	98	3	379	3	3	4	0	1	222	0	198	198	2504	0	2504
1894	98	3	379	4	4	4	0	1	222	1	0	215	2504	0	2504
1895	98	3	379	5	5	4	0	0	665	0	198	198	2504	0	2504
1896	98	4	380	1	10	5	0	1	0	0	198	198	2504	2504	2504
1897	98	4	380	2	20	5	1	1	0	1	0	215	2504	2504	2504
1898	98	4	380	3	3	5	0	1	222	0	198	198	2504	2504	2504
1899	98	4	380	4	4	5	0	1	222	1	0	215	2504	2504	2504
1900	98	4	380	5	5	5	0	0	665	0	198	198	2504	2504	2504
1901	99	1	381	1	1	2	0	1	0	0	88	198	2394	0	0
1902	99	1	381	2	2	2	1	1	0	1	0	205	2387	0	0
1903	99	1	381	3	3	2	0	1	222	0	198	198	2504	0	0
1904	99	1	381	4	4	2	0	1	222	1	0	215	2504	0	0
1905	99	1	381	5	5	2	0	0	665	0	198	198	2504	0	0
1906	99	2	382	1	1	3	0	1	0	0	88	198	2394	2394	0
1907	99	2	382	2	20	3	1	1	0	1	0	215	2504	2504	0
1908	99	2	382	3	3	3	0	1	222	0	198	198	2504	2504	0
1909	99	2	382	4	4	3	0	1	222	1	0	215	2504	2504	0
1910	99	2	382	5	5	3	0	0	665	0	198	198	2504	2504	0
1911	99	3	383	1	10	4	1	1	0	0	198	198	2504	0	2504
1912	99	3	383	2	2	4	0	1	0	1	0	205	2387	0	2387
1913	99	3	383	3	3	4	0	1	222	0	198	198	2504	0	2504
1914	99	3	383	4	4	4	0	1	222	1	0	215	2504	0	2504
1915	99	3	383	5	5	4	0	0	665	0	198	198	2504	0	2504
1916	99	4	384	1	10	5	0	1	0	0	198	198	2504	2504	2504
1917	99	4	384	2	20	5	1	1	0	1	0	215	2504	2504	2504
1918	99	4	384	3	3	5	0	1	222	0	198	198	2504	2504	2504
1919	99	4	384	4	4	5	0	1	222	1	0	215	2504	2504	2504
1920	99	4	384	5	5	5	0	0	665	0	198	198	2504	2504	2504
1921	100	1	385	1	1	2	1	1	0	0	88	198	2394	0	0
1922	100	1	385	2	2	2	0	1	0	1	0	205	2387	0	0
1923	100	1	385	3	3	2	0	1	222	0	198	198	2504	0	0
1924	100	1	385	4	4	2	0	1	222	1	0	215	2504	0	0
1925	100	1	385	5	5	2	0	0	665	0	198	198	2504	0	0
1926	100	2	386	1	1	3	1	1	0	0	88	198	2394	2394	0
1927	100	2	386	2	20	3	0	1	0	1	0	215	2504	2504	0
1928	100	2	386	3	3	3	0	1	222	0	198	198	2504	2504	0
1929	100	2	386	4	4	3	0	1	222	1	0	215	2504	2504	0
1930	100	2	386	5	5	3	0	0	665	0	198	198	2504	2504	0
1931	100	3	387	1	10	4	1	1	0	0	198	198	2504	0	2504
1932	100	3	387	2	2	4	0	1	0	1	0	205	2387	0	2387
1933	100	3	387	3	3	4	0	1	222	0	198	198	2504	0	2504
1934	100	3	387	4	4	4	0	1	222	1	0	215	2504	0	2504
1935	100	3	387	5	5	4	0	0	665	0	198	198	2504	0	2504
1936	100	4	388	1	10	5	1	1	0	0	198	198	2504	2504	2504
1937	100	4	388	2	20	5	0	1	0	1	0	215	2504	2504	2504
1938	100	4	388	3	3	5	0	1	222	0	198	198	2504	2504	2504
1939	100	4	388	4	4	5	0	1	222	1	0	215	2504	2504	2504
1940	100	4	388	5	5	5	0	0	665	0	198	198	2504	2504	2504
1941	101	1	389	1	1	2	0	1	0	0	88	198	2394	0	0
1942	101	1	389	2	2	2	0	1	0	1	0	205	2387	0	0
1943	101	1	389	3	3	2	0	1	222	0	198	198	2504	0	0
1944	101	1	389	4	4	2	1	1	222	1	0	215	2504	0	0
1945	101	1	389	5	5	2	0	0	665	0	198	198	2504	0	0
1946	101	2	390	1	1	3	0	1	0	0	88	198	2394	2394	0
1947	101	2	390	2	20	3	0	1	0	1	0	215	2504	2504	0
1948	101	2	390	3	3	3	0	1	222	0	198	198	2504	2504	0
1949	101	2	390	4	4	3	1	1	222	1	0	215	2504	2504	0
1950	101	2	390	5	5	3	0	0	665	0	198	198	2504	2504	0
1951	101	3	391	1	10	4	0	1	0	0	198	198	2504	0	2504
1952	101	3	391	2	2	4	0	1	0	1	0	205	2387	0	2387
1953	101	3	391	3	3	4	0	1	222	0	198	198	2504	0	2504
1954	101	3	391	4	4	4	1	1	222	1	0	215	2504	0	2504
1955	101	3	391	5	5	4	0	0	665	0	198	198	2504	0	2504
1956	101	4	392	1	10	5	0	1	0	0	198	198	2504	2504	2504
1957	101	4	392	2	20	5	0	1	0	1	0	215	2504	2504	2504
1958	101	4	392	3	3	5	0	1	222	0	198	198	2504	2504	2504
1959	101	4	392	4	4	5	1	1	222	1	0	215	2504	2504	2504
1960	101	4	392	5	5	5	0	0	665	0	198	198	2504	2504	2504
1961	102	1	393	1	1	2	1	1	0	0	88	198	2394	0	0
1962	102	1	393	2	2	2	0	1	0	1	0	205	2387	0	0
1963	102	1	393	3	3	2	0	1	222	0	198	198	2504	0	0
1964	102	1	393	4	4	2	0	1	222	1	0	215	2504	0	0
1965	102	1	393	5	5	2	0	0	665	0	198	198	2504	0	0
1966	102	2	394	1	1	3	1	1	0	0	88	198	2394	2394	0
1967	102	2	394	2	20	3	0	1	0	1	0	215	2504	2504	0
1968	102	2	394	3	3	3	0	1	222	0	198	198	2504	2504	0
1969	102	2	394	4	4	3	0	1	222	1	0	215	2504	2504	0
1970	102	2	394	5	5	3	0	0	665	0	198	198	2504	2504	0
1971	102	3	395	1	10	4	1	1	0	0	198	198	2504	0	2504
1972	102	3	395	2	2	4	0	1	0	1	0	205	2387	0	2387
1973	102	3	395	3	3	4	0	1	222	0	198	198	2504	0	2504
1974	102	3	395	4	4	4	0	1	222	1	0	215	2504	0	2504
1975	102	3	395	5	5	4	0	0	665	0	198	198	2504	0	2504
1976	102	4	396	1	10	5	1	1	0	0	198	198	2504	2504	2504
1977	102	4	396	2	20	5	0	1	0	1	0	215	2504	2504	2504
1978	102	4	396	3	3	5	0	1	222	0	198	198	2504	2504	2504
1979	102	4	396	4	4	5	0	1	222	1	0	215	2504	2504	2504
1980	102	4	396	5	5	5	0	0	665	0	198	198	2504	2504	2504
1981	103	1	397	1	1	2	0	1	0	0	88	198	2394	0	0
1982	103	1	397	2	2	2	1	1	0	1	0	205	2387	0	0
1983	103	1	397	3	3	2	0	1	222	0	198	198	2504	0	0
1984	103	1	397	4	4	2	0	1	222	1	0	215	2504	0	0
1985	103	1	397	5	5	2	0	0	665	0	198	198	2504	0	0
1986	103	2	398	1	1	3	0	1	0	0	88	198	2394	2394	0
1987	103	2	398	2	20	3	1	1	0	1	0	215	2504	2504	0
1988	103	2	398	3	3	3	0	1	222	0	198	198	2504	2504	0
1989	103	2	398	4	4	3	0	1	222	1	0	215	2504	2504	0
1990	103	2	398	5	5	3	0	0	665	0	198	198	2504	2504	0
1991	103	3	399	1	10	4	0	1	0	0	198	198	2504	0	2504
1992	103	3	399	2	2	4	1	1	0	1	0	205	2387	0	2387
1993	103	3	399	3	3	4	0	1	222	0	198	198	2504	0	2504
1994	103	3	399	4	4	4	0	1	222	1	0	215	2504	0	2504
1995	103	3	399	5	5	4	0	0	665	0	198	198	2504	0	2504
1996	103	4	400	1	10	5	0	1	0	0	198	198	2504	2504	2504
1997	103	4	400	2	20	5	1	1	0	1	0	215	2504	2504	2504
1998	103	4	400	3	3	5	0	1	222	0	198	198	2504	2504	2504
1999	103	4	400	4	4	5	0	1	222	1	0	215	2504	2504	2504
[truncated: 19,221 more rows]
