# Supplementary material for: Impact of eliminating retirement earnings test on labor supply and pension benefit claims
Source: PLoS One. 2024 Aug 9;19(8):e0304458. doi: 10.1371/journal.pone.0304458 (PMC11315313; doi:10.1371/journal.pone.0304458)
Supplement: S1 File — (ZIP) [file pone.0304458.s001.zip › Supporting Information/Readme.txt]

Table A1 lists the files attached to this supplemental information. The datasets for the main analysis are contained in “data_2pone.xlsx” and “data_2pone.dta”, which include all data used to generate Tables 3–7. The file “data_2pone.dta” is compatible with STATA, while “data_2pone.xlsx” is available in Excel format for users of different software. The STATA do-file “10_reg_20240320_1pone_1.do” contains commands for the statistical analysis to replicate Tables 3–7, with “10_reg_20240320_1pone_1.txt” providing an equivalent text file version.
The datasets for the mixed logit analysis are provided in “data_3cs4pone.xlsx” (Excel format) and “data_3cs4pone.dta” (STATA format). The file “25_mixlogit20240224_5pone.do” in STATA can replicate Table 9, and “25_mixlogit20240224_5pone.txt” serves as its text file counterpart.
Files requiring STATA, such as “data_2pone.dta”, “10_reg_20240320_1pone_1.do”, “data_3cs4pone.dta”, and “25_mixlogit20240224_5pone.do”, are noted. Users without STATA should refer to the Excel and text files for compatibility. 
